# Supplementary material for: Evaluating conservation biology texts for bias in biodiversity representation
Source: PLoS One. 2020 Jul 10;15(7):e0234877. doi: 10.1371/journal.pone.0234877 (PMC7351170; doi:10.1371/journal.pone.0234877)
Supplement: S1 Data — (XLSX) [file pone.0234877.s001.xlsx]

## Sheet: Sheet1
Book	Page	Chapter	Figure	Table	Box	Bird	Mammal	Reptile	Ampibian	Fish	Plant	Invertebrate	Insect	Other	Marine	Terrestrial	Asia	Africa	North America	South America	Australia	Europe	Oceania	Antarctica	Ecosystem/Ecoregion	Genetic Diversity
Essentials of Conservation Biology, 6th Edition	4	1		1.1
Essentials of Conservation Biology, 6th Edition	8	1		1.2																					tundra
Essentials of Conservation Biology, 6th Edition	10	1	1.1
Essentials of Conservation Biology, 6th Edition	24	2		2.1
Essentials of Conservation Biology, 6th Edition	27	2	2.1
Essentials of Conservation Biology, 6th Edition	30	2	2.2
Essentials of Conservation Biology, 6th Edition	46	3		3.1
Essentials of Conservation Biology, 6th Edition	67	4		4.1
Essentials of Conservation Biology, 6th Edition	84	5	5.1					1							1
Essentials of Conservation Biology, 6th Edition	104	6	6.1
Essentials of Conservation Biology, 6th Edition	113	7	7.1				1									1
Essentials of Conservation Biology, 6th Edition	129	8	8.1																			1
Essentials of Conservation Biology, 6th Edition	131	8	8.2																			1
Essentials of Conservation Biology, 6th Edition	144	9	9.1
Essentials of Conservation Biology, 6th Edition	146	9	0.2
Essentials of Conservation Biology, 6th Edition	166	10	10.2							1		1			1		1
Essentials of Conservation Biology, 6th Edition	177	10	10.3
Essentials of Conservation Biology, 6th Edition	189	11	11.1							1					1							1			floodplain
Essentials of Conservation Biology, 6th Edition	195	11	11.2																						wetland
Essentials of Conservation Biology, 6th Edition	205	12	12.1
Essentials of Conservation Biology, 6th Edition	206	12	12.2
Essentials of Conservation Biology, 6th Edition	207	12			12.1
Essentials of Conservation Biology, 6th Edition	210	12			12.2	1	1	1							1	1
Essentials of Conservation Biology, 6th Edition	212	12			12.3		1									1			1
Essentials of Conservation Biology, 6th Edition	213	12	12.3		12.3		1									1				1
Essentials of Conservation Biology, 6th Edition	242	14			14.1							1				1						1
Essentials of Conservation Biology, 6th Edition	250	14	14.1										1			1
Essentials of Conservation Biology, 6th Edition	253	14			14.2								1			1				1
Essentials of Conservation Biology, 6th Edition	279	16	16.1				1									1
Essentials of Conservation Biology, 6th Edition	286	16	16.2				1									1
Essentials of Conservation Biology, 6th Edition	287	16	16.3				1									1
Essentials of Conservation Biology, 6th Edition	298	16	16.4				1									1
Essentials of Conservation Biology, 6th Edition	315	17		17.1							1										1	1
Essentials of Conservation Biology, 6th Edition	330	18	18.1
Essentials of Conservation Biology, 6th Edition	334	18			18.1
Essentials of Conservation Biology, 6th Edition	337	18			18.2		1									1	1
Essentials of Conservation Biology, 6th Edition	337	18	18.2		18.2		1									1
Essentials of Conservation Biology, 6th Edition	339	18			18.3	1										1			1						tropical forest
Essentials of Conservation Biology, 6th Edition	339	18	18.3		18.3															1
Essentials of Conservation Biology, 6th Edition	348	19	19.1				1									1
Essentials of Conservation Biology, 6th Edition	354	19			19.1
Essentials of Conservation Biology, 6th Edition	364	20			20.1
Essentials of Conservation Biology, 6th Edition	365	20	20.1
Essentials of Conservation Biology, 6th Edition	366	20		20.1
Essentials of Conservation Biology, 6th Edition	368	20	20.2
Essentials of Conservation Biology, 6th Edition	371	20		20.2
Essentials of Conservation Biology, 6th Edition	376	20	20.3
Essentials of Conservation Biology, 6th Edition	385	21	21.1				1									1			1						mountains
Essentials of Conservation Biology, 6th Edition	388	21			21.1		1												1							1
Essentials of Conservation Biology, 6th Edition	389	21	21.2
Essentials of Conservation Biology, 6th Edition	390	21			21.2	1										1		1
Essentials of Conservation Biology, 6th Edition	391	21	21.3				1									1			1
Essentials of Conservation Biology, 6th Edition	393	21	21.4
Essentials of Conservation Biology, 6th Edition	395	21	21.5
Essentials of Conservation Biology, 6th Edition	398	21			21.3
Essentials of Conservation Biology, 6th Edition	407	22		22.1
Essentials of Conservation Biology, 6th Edition	410	22			22.1
Essentials of Conservation Biology, 6th Edition	418	22		22.2
Essentials of Conservation Biology, 6th Edition	438	23	23.1
Essentials of Conservation Biology, 6th Edition	440	23	23.2
Essentials of Conservation Biology, 6th Edition	444	23	23.3															1	1			1
Essentials of Conservation Biology, 6th Edition	478	25	25.1				1									1	1	1
Essentials of Conservation Biology, 6th Edition	481	25	25.2				1									1
Essentials of Conservation Biology, 6th Edition	483	25	25.3											1								1
Essentials of Conservation Biology, 6th Edition	483	25		25.1			1									1
Essentials of Conservation Biology, 6th Edition	484	25		25.2			1									1
Essentials of Conservation Biology, 6th Edition	4	1	1.1				1									1
Essentials of Conservation Biology, 6th Edition	7	1	1.2
Essentials of Conservation Biology, 6th Edition	8	1	1.3										1			1
Essentials of Conservation Biology, 6th Edition	9	1			1.1			1							1				1
Essentials of Conservation Biology, 6th Edition	11	1	1.4														1
Essentials of Conservation Biology, 6th Edition	13	1	1.5			1	1									1						1
Essentials of Conservation Biology, 6th Edition	14	1		1.1
Essentials of Conservation Biology, 6th Edition	18	1	1.6
Essentials of Conservation Biology, 6th Edition	19	1	1.7
Essentials of Conservation Biology, 6th Edition	24	2	2.1
Essentials of Conservation Biology, 6th Edition	25	2	2.2			1					1					1
Essentials of Conservation Biology, 6th Edition	26	2	2.3			1										1
Essentials of Conservation Biology, 6th Edition	27	2			2.1
Essentials of Conservation Biology, 6th Edition	29	2	2.4						1						1
Essentials of Conservation Biology, 6th Edition	31	2	2.5			1										1
Essentials of Conservation Biology, 6th Edition	32	2	2.6
Essentials of Conservation Biology, 6th Edition	33	2	2.7
Essentials of Conservation Biology, 6th Edition	34	2	2.8
Essentials of Conservation Biology, 6th Edition	35	2	2.9
Essentials of Conservation Biology, 6th Edition	38	2	2. 10																						Stream
Essentials of Conservation Biology, 6th Edition	39	2			2.2		1									1			1						kelp forest
Essentials of Conservation Biology, 6th Edition	41	2	2.11									1			1										Tropical savanna
Essentials of Conservation Biology, 6th Edition	41	2	2.12			1					1		1			1
Essentials of Conservation Biology, 6th Edition	43	2	2.13																						field
Essentials of Conservation Biology, 6th Edition	44	2	2.14																						agricultural
Essentials of Conservation Biology, 6th Edition	45	2	2.15
Essentials of Conservation Biology, 6th Edition	46	2	2.16				1									1			1						wetland
Essentials of Conservation Biology, 6th Edition	47	2	2.17										1			1
Essentials of Conservation Biology, 6th Edition	54	3	3.1																						tropical forest
Essentials of Conservation Biology, 6th Edition	55	3	3.2														1								coral reef
Essentials of Conservation Biology, 6th Edition	57	3	3.3
Essentials of Conservation Biology, 6th Edition	58	3	3.4									1			1
Essentials of Conservation Biology, 6th Edition	59	3		3.1
Essentials of Conservation Biology, 6th Edition	61	3	3.5
Essentials of Conservation Biology, 6th Edition	61	3	3.6
Essentials of Conservation Biology, 6th Edition	62	3	3.7				1									1
Essentials of Conservation Biology, 6th Edition	63	3	3.8																						rainforest
Essentials of Conservation Biology, 6th Edition	64	3			3.1																				ocean floor
Essentials of Conservation Biology, 6th Edition	66	3			3.2
Essentials of Conservation Biology, 6th Edition	67	3	3.9										1			1				1
Essentials of Conservation Biology, 6th Edition	77	4	4.1
Essentials of Conservation Biology, 6th Edition	79	4		4.1													1
Essentials of Conservation Biology, 6th Edition	81	4	4.2
Essentials of Conservation Biology, 6th Edition	83	4			4.1														1						greater yellowstone
Essentials of Conservation Biology, 6th Edition	84	4	4.4
Essentials of Conservation Biology, 6th Edition	86	4	4.5
Essentials of Conservation Biology, 6th Edition	87	4	4.6
Essentials of Conservation Biology, 6th Edition	88	4	4.7														1
Essentials of Conservation Biology, 6th Edition	90	4	4.8																	1
Essentials of Conservation Biology, 6th Edition	91	4		4.2							1					1
Essentials of Conservation Biology, 6th Edition	92	4	4.9																	1
Essentials of Conservation Biology, 6th Edition	93	4	4. 10									1			1
Essentials of Conservation Biology, 6th Edition	96	5	5.1
Essentials of Conservation Biology, 6th Edition	97	5	5.2
Essentials of Conservation Biology, 6th Edition	98	5	5.3																1
Essentials of Conservation Biology, 6th Edition	100	5			5.1														1						wetland
Essentials of Conservation Biology, 6th Edition	101	5	5.4																			1
Essentials of Conservation Biology, 6th Edition	103	5			5.2		1									1			1
Essentials of Conservation Biology, 6th Edition	104	5			5.3								1			1
Essentials of Conservation Biology, 6th Edition	105	5	5.5
Essentials of Conservation Biology, 6th Edition	106	5		5.1
Essentials of Conservation Biology, 6th Edition	107	5	5.6				1									1		1
Essentials of Conservation Biology, 6th Edition	108	5	5.7
Essentials of Conservation Biology, 6th Edition	109	5	5.8
Essentials of Conservation Biology, 6th Edition	111	5	5.9								1					1
Essentials of Conservation Biology, 6th Edition	113	5	5. 10				1								1
Essentials of Conservation Biology, 6th Edition	113	5	5.11			1										1
Essentials of Conservation Biology, 6th Edition	120	6			6.1					1					1
Essentials of Conservation Biology, 6th Edition	121	6	6.1								1					1			1
Essentials of Conservation Biology, 6th Edition	123	6			6.2
Essentials of Conservation Biology, 6th Edition	126	6	6.2
Essentials of Conservation Biology, 6th Edition	127	6	6.3
Essentials of Conservation Biology, 6th Edition	128	6	6.4														1
Essentials of Conservation Biology, 6th Edition	129	6	6.5
Essentials of Conservation Biology, 6th Edition	130	6		6.1
Essentials of Conservation Biology, 6th Edition	136	7	7.1						1							1				1
Essentials of Conservation Biology, 6th Edition	137	7	7.2
Essentials of Conservation Biology, 6th Edition	137	7	7.3
Essentials of Conservation Biology, 6th Edition	139	7		7.1
Essentials of Conservation Biology, 6th Edition	140	7	7.4													1
Essentials of Conservation Biology, 6th Edition	141	7	7.5								1					1
Essentials of Conservation Biology, 6th Edition	142	7		7.2
Essentials of Conservation Biology, 6th Edition	144	7			7.1	1										1
Essentials of Conservation Biology, 6th Edition	144	7	7.6			1		1								1
Essentials of Conservation Biology, 6th Edition	145	7		7.3
Essentials of Conservation Biology, 6th Edition	147	7	7.7							1		1			1				1
Essentials of Conservation Biology, 6th Edition	148	7	7.8
Essentials of Conservation Biology, 6th Edition	149	7	7.9
Essentials of Conservation Biology, 6th Edition	149	7	7. 10
Essentials of Conservation Biology, 6th Edition	152	7	7.11				1									1
Essentials of Conservation Biology, 6th Edition	153	7	7.12										1			1			1
Essentials of Conservation Biology, 6th Edition	158	8	8.1				1									1						1
Essentials of Conservation Biology, 6th Edition	159	8	8.2																1
Essentials of Conservation Biology, 6th Edition	160	8		8.1
Essentials of Conservation Biology, 6th Edition	161	8	8.3								1					1
Essentials of Conservation Biology, 6th Edition	162	8	8.4																1
Essentials of Conservation Biology, 6th Edition	163	8	8.5			1							1			1									neotropical forest
Essentials of Conservation Biology, 6th Edition	165	8			8.1				1							1
Essentials of Conservation Biology, 6th Edition	166	8	8.6
Essentials of Conservation Biology, 6th Edition	167	8		8.2
Essentials of Conservation Biology, 6th Edition	168	8		8.3
Essentials of Conservation Biology, 6th Edition	170	8	8.7
Essentials of Conservation Biology, 6th Edition	170	8	8.8
Essentials of Conservation Biology, 6th Edition	171	8	8.9			1										1			1
Essentials of Conservation Biology, 6th Edition	173	8	8. 10																1
Essentials of Conservation Biology, 6th Edition	176	9	9.1
Essentials of Conservation Biology, 6th Edition	176	9		9.1
Essentials of Conservation Biology, 6th Edition	178	9	9.2
Essentials of Conservation Biology, 6th Edition	179	9	9.3			1	1		1		1					1
Essentials of Conservation Biology, 6th Edition	180	9	9.4
Essentials of Conservation Biology, 6th Edition	182	9		9.2																					rain forest
Essentials of Conservation Biology, 6th Edition	183	9	9.5																						rain forest
Essentials of Conservation Biology, 6th Edition	184	9	9.6																	1					amazon river basin
Essentials of Conservation Biology, 6th Edition	185	9	9.7				1									1		1
Essentials of Conservation Biology, 6th Edition	187	9	9.8														1								mangrove forest
Essentials of Conservation Biology, 6th Edition	188	9	9.9
Essentials of Conservation Biology, 6th Edition	189	9	9. 10																						desert
Essentials of Conservation Biology, 6th Edition	190	9	9.11																						tropical forest
Essentials of Conservation Biology, 6th Edition	191	9	9.12																1
Essentials of Conservation Biology, 6th Edition	191	9	9.13
Essentials of Conservation Biology, 6th Edition	192	9	9.14													1			1
Essentials of Conservation Biology, 6th Edition	195	9	9.15			1														1					rain forest
Essentials of Conservation Biology, 6th Edition	197	9	9.16				1									1						1			mountains
Essentials of Conservation Biology, 6th Edition	198	9	9.17			1										1			1
Essentials of Conservation Biology, 6th Edition	199	9			9.1	1										1
Essentials of Conservation Biology, 6th Edition	200	9	9.18
Essentials of Conservation Biology, 6th Edition	201	9	9.19
Essentials of Conservation Biology, 6th Edition	202	9	9. 20							1					1
Essentials of Conservation Biology, 6th Edition	203	9	9.21																						montane forest
Essentials of Conservation Biology, 6th Edition	204	9	9.22
Essentials of Conservation Biology, 6th Edition	205	9	9.23																1
Essentials of Conservation Biology, 6th Edition	206	9	9.24
Essentials of Conservation Biology, 6th Edition	207	9	9.25
Essentials of Conservation Biology, 6th Edition	207	9		9.3
Essentials of Conservation Biology, 6th Edition	208	9	9.26				1									1
Essentials of Conservation Biology, 6th Edition	211	9	9.27																						coastal south FL
Essentials of Conservation Biology, 6th Edition	213	9	9.28
Essentials of Conservation Biology, 6th Edition	213	9	9.29
Essentials of Conservation Biology, 6th Edition	218	10	10.1
Essentials of Conservation Biology, 6th Edition	219	10	10.2				1									1		1
Essentials of Conservation Biology, 6th Edition	220	10	10.3								1					1
Essentials of Conservation Biology, 6th Edition	221	10		10.1
Essentials of Conservation Biology, 6th Edition	222	10			10.1		1								1
Essentials of Conservation Biology, 6th Edition	224	10	10.4							1					1				1
Essentials of Conservation Biology, 6th Edition	226	10	10.5							1					1
Essentials of Conservation Biology, 6th Edition	228	10	10.6																1
Essentials of Conservation Biology, 6th Edition	230	10	10.7										1			1			1
Essentials of Conservation Biology, 6th Edition	230	10	10.8			1							1			1
Essentials of Conservation Biology, 6th Edition	231	10			10.2
Essentials of Conservation Biology, 6th Edition	232	10	10.9					1								1
Essentials of Conservation Biology, 6th Edition	234	10	10. 10									1			1				1						lake
Essentials of Conservation Biology, 6th Edition	236	10	10.11																						dunes
Essentials of Conservation Biology, 6th Edition	237	10	10.12
Essentials of Conservation Biology, 6th Edition	238	10	10.13				1						1			1					1
Essentials of Conservation Biology, 6th Edition	241	10	10.14								1					1			1
Essentials of Conservation Biology, 6th Edition	242	10	10.15
Essentials of Conservation Biology, 6th Edition	243	10	10.16																1
Essentials of Conservation Biology, 6th Edition	251	11	11.1				1									1
Essentials of Conservation Biology, 6th Edition	252	11	11.2			1										1
Essentials of Conservation Biology, 6th Edition	253	11	11.3																							1
Essentials of Conservation Biology, 6th Edition	254	11	11.4																							1
Essentials of Conservation Biology, 6th Edition	255	11	11.5			1										1										1
Essentials of Conservation Biology, 6th Edition	257	11	11.6			1										1										1
Essentials of Conservation Biology, 6th Edition	257	11	11.7				1									1										1
Essentials of Conservation Biology, 6th Edition	258	11	11.8
Essentials of Conservation Biology, 6th Edition	260	11	11.9
Essentials of Conservation Biology, 6th Edition	261	11	11. 10							1					1							1
Essentials of Conservation Biology, 6th Edition	262	11	11.11				1									1		1								1
Essentials of Conservation Biology, 6th Edition	263	11	11.12				1									1		1
Essentials of Conservation Biology, 6th Edition	264	11			11.1		1									1	1	1								1
Essentials of Conservation Biology, 6th Edition	268	11	11.13			1										1						1
Essentials of Conservation Biology, 6th Edition	269	11	11.14
Essentials of Conservation Biology, 6th Edition	271	11	11.15
Essentials of Conservation Biology, 6th Edition	278	12	12.1			1										1				1
Essentials of Conservation Biology, 6th Edition	279	12	12.2																						rain forest
Essentials of Conservation Biology, 6th Edition	280	12	12.3				1									1						1
Essentials of Conservation Biology, 6th Edition	281	12	12.4								1					1						1
Essentials of Conservation Biology, 6th Edition	283	12			12.1		1		1	1		1	1			1
Essentials of Conservation Biology, 6th Edition	284	12	12.5				1								1				1
Essentials of Conservation Biology, 6th Edition	286	12			12.2
Essentials of Conservation Biology, 6th Edition	288	12	12.6
Essentials of Conservation Biology, 6th Edition	289	12	12.7										1			1
Essentials of Conservation Biology, 6th Edition	290	12	12.8
Essentials of Conservation Biology, 6th Edition	291	12	12.9				1									1			1						desert
Essentials of Conservation Biology, 6th Edition	292	12	12. 10								1					1
Essentials of Conservation Biology, 6th Edition	293	12	12.11
Essentials of Conservation Biology, 6th Edition	294	12	12.12			1										1		1
Essentials of Conservation Biology, 6th Edition	299	13			13.1		1									1									greater yellowstone
Essentials of Conservation Biology, 6th Edition	302	13	13.1				1									1			1
Essentials of Conservation Biology, 6th Edition	303	13	13.2			1										1		1
Essentials of Conservation Biology, 6th Edition	305	13	13.3			1										1
Essentials of Conservation Biology, 6th Edition	306	13	13.4			1										1			1
Essentials of Conservation Biology, 6th Edition	307	13	13.5								1					1			1
Essentials of Conservation Biology, 6th Edition	308	13	13.7
Essentials of Conservation Biology, 6th Edition	309	13	13.8								1					1
Essentials of Conservation Biology, 6th Edition	316	14	14.1				1									1
Essentials of Conservation Biology, 6th Edition	317	14	14.2
Essentials of Conservation Biology, 6th Edition	318	14	14.3			1	1									1
Essentials of Conservation Biology, 6th Edition	319	14			14.1		1									1
Essentials of Conservation Biology, 6th Edition	321	14		14.1
Essentials of Conservation Biology, 6th Edition	323	14	14.4				1									1			1
Essentials of Conservation Biology, 6th Edition	324	14	14.5
Essentials of Conservation Biology, 6th Edition	325	14			14.2		1									1
Essentials of Conservation Biology, 6th Edition	326	14	14.6				1									1						1
Essentials of Conservation Biology, 6th Edition	329	14	14.7					1							1
Essentials of Conservation Biology, 6th Edition	331	14	14.8														1
Essentials of Conservation Biology, 6th Edition	334	14	14.9
Essentials of Conservation Biology, 6th Edition	336	14			14.3
Essentials of Conservation Biology, 6th Edition	337	14	14. 10																							1
Essentials of Conservation Biology, 6th Edition	345	15		15.1
Essentials of Conservation Biology, 6th Edition	346	15	15.1
Essentials of Conservation Biology, 6th Edition	347	15	15.2																1						marine
Essentials of Conservation Biology, 6th Edition	347	15	15.3
Essentials of Conservation Biology, 6th Edition	348	15			15.1
Essentials of Conservation Biology, 6th Edition	349	15	15.4															1		1
Essentials of Conservation Biology, 6th Edition	351	15	15.5
Essentials of Conservation Biology, 6th Edition	352	15	15.6																1
Essentials of Conservation Biology, 6th Edition	353	15	15.7					1								1	1
Essentials of Conservation Biology, 6th Edition	354	15	15.8			1										1									old growth forest
Essentials of Conservation Biology, 6th Edition	356	15	15.9																						rain forest
Essentials of Conservation Biology, 6th Edition	357	15		15.2
Essentials of Conservation Biology, 6th Edition	358	15	15. 10
Essentials of Conservation Biology, 6th Edition	359	15	15.11
Essentials of Conservation Biology, 6th Edition	363	15	15.12
Essentials of Conservation Biology, 6th Edition	364	15	15.13
Essentials of Conservation Biology, 6th Edition	365	15	15.14
Essentials of Conservation Biology, 6th Edition	372	16	16.1
Essentials of Conservation Biology, 6th Edition	373	16	16.2															1
Essentials of Conservation Biology, 6th Edition	373	16	16.3
Essentials of Conservation Biology, 6th Edition	375	16	16.4																			1
Essentials of Conservation Biology, 6th Edition	376	16	16.5			1										1			1						longleaf pine forest
Essentials of Conservation Biology, 6th Edition	378	16	16.6																1
Essentials of Conservation Biology, 6th Edition	379	16			16.1
Essentials of Conservation Biology, 6th Edition	381	16	16.7																1
Essentials of Conservation Biology, 6th Edition	382	16	16.8				1									1		1
Essentials of Conservation Biology, 6th Edition	384	16	16.9																						wetland, suburban
Essentials of Conservation Biology, 6th Edition	385	16	16. 10														1
Essentials of Conservation Biology, 6th Edition	385	16	16.11
Essentials of Conservation Biology, 6th Edition	386	16	16.12
Essentials of Conservation Biology, 6th Edition	392	17	17.1				1									1									tallgrass prairie
Essentials of Conservation Biology, 6th Edition	394	17	17.2																	1
Essentials of Conservation Biology, 6th Edition	395	17	17.3
Essentials of Conservation Biology, 6th Edition	395	17	17.4
Essentials of Conservation Biology, 6th Edition	396	17			17.1													1							woodland
Essentials of Conservation Biology, 6th Edition	398	17	17.5				1								1				1
Essentials of Conservation Biology, 6th Edition	400	17	17.6
Essentials of Conservation Biology, 6th Edition	401	17	17.7
Essentials of Conservation Biology, 6th Edition	401	17	17.8																1
Essentials of Conservation Biology, 6th Edition	402	17			17.2								1			1
Essentials of Conservation Biology, 6th Edition	404	17	17.9																1
Essentials of Conservation Biology, 6th Edition	405	17	17. 10			1		1							1	1	1
Essentials of Conservation Biology, 6th Edition	407	17	17.11
Essentials of Conservation Biology, 6th Edition	408	17	17.12							1					1		1
Essentials of Conservation Biology, 6th Edition	409	17	17.13																		1
Essentials of Conservation Biology, 6th Edition	410	17	17.14
Essentials of Conservation Biology, 6th Edition	411	17			17.3
Essentials of Conservation Biology, 6th Edition	412	17	17.15
Essentials of Conservation Biology, 6th Edition	414	17		17.1
Essentials of Conservation Biology, 6th Edition	421	18	18.1
Essentials of Conservation Biology, 6th Edition	422	18	18.2				1									1			1
Essentials of Conservation Biology, 6th Edition	423	18	18.3															1
Essentials of Conservation Biology, 6th Edition	424	18			18.1																				field
Essentials of Conservation Biology, 6th Edition	426	18	18.4			1										1
Essentials of Conservation Biology, 6th Edition	427	18	18.5								1					1						1
Essentials of Conservation Biology, 6th Edition	428	18	18.6
Essentials of Conservation Biology, 6th Edition	429	18	18.7																1
Essentials of Conservation Biology, 6th Edition	431	18	18.8
Essentials of Conservation Biology, 6th Edition	432	18	18.9				1									1			1						desert
Essentials of Conservation Biology, 6th Edition	433	18	18. 10
Essentials of Conservation Biology, 6th Edition	435	18	18.11
Essentials of Conservation Biology, 6th Edition	437	18	18.12
Essentials of Conservation Biology, 6th Edition	438	18	18.13															1
Essentials of Conservation Biology, 6th Edition	442	19	19.1							1					1
Essentials of Conservation Biology, 6th Edition	443	19	19.2
Essentials of Conservation Biology, 6th Edition	444	19			19.1		1									1						1			wetland
Essentials of Conservation Biology, 6th Edition	446	19	19.3
Essentials of Conservation Biology, 6th Edition	448	19	19.4
Essentials of Conservation Biology, 6th Edition	450	19	19.5																1
Essentials of Conservation Biology, 6th Edition	451	19			19.2														1						wetland
Essentials of Conservation Biology, 6th Edition	453	19	19.6																						marshland
Essentials of Conservation Biology, 6th Edition	455	19	19.7																						prairie
Essentials of Conservation Biology, 6th Edition	456	19			19.3
Essentials of Conservation Biology, 6th Edition	458	19	19.8																	1					tropical dry forest
Essentials of Conservation Biology, 6th Edition	466	20	20.1
Essentials of Conservation Biology, 6th Edition	467	20	20.2
Essentials of Conservation Biology, 6th Edition	468	20			20.1
Essentials of Conservation Biology, 6th Edition	471	20	20.3																						prairie pasture
Essentials of Conservation Biology, 6th Edition	473	20	20.4																						woodland
Essentials of Conservation Biology, 6th Edition	474	20	20.5					1							1					1
Essentials of Conservation Biology, 6th Edition	476	20	20.6
Essentials of Conservation Biology, 6th Edition	477	20	20.7
Essentials of Conservation Biology, 6th Edition	479	20	20.8			1										1			1						coastal sage scrub communty
Essentials of Conservation Biology, 6th Edition	480	20	20.9
Essentials of Conservation Biology, 6th Edition	482	20	20. 10			1										1							1
Essentials of Conservation Biology, 6th Edition	483	20	20.11																	1
Essentials of Conservation Biology, 6th Edition	483	20		20.1
Essentials of Conservation Biology, 6th Edition	485	20	20.12																						tropical rain forest
Essentials of Conservation Biology, 6th Edition	485	20	20.13							1					1
Essentials of Conservation Biology, 6th Edition	487	20	20.14																	1
Essentials of Conservation Biology, 6th Edition	489	20	20.15
Essentials of Conservation Biology, 6th Edition	490	20			20.2
Essentials of Conservation Biology, 6th Edition	497	21	21.1
Essentials of Conservation Biology, 6th Edition	498	21	21.2
Essentials of Conservation Biology, 6th Edition	499	21			21.1		1									1
Essentials of Conservation Biology, 6th Edition	501	21	21.3			1										1
Essentials of Conservation Biology, 6th Edition	502	21	21.4			1										1				1
Essentials of Conservation Biology, 6th Edition	503	21	21.5															1
Essentials of Conservation Biology, 6th Edition	505	21	21.6
Essentials of Conservation Biology, 6th Edition	506	21	21.7
Essentials of Conservation Biology, 6th Edition	508	21	21.8
Essentials of Conservation Biology, 6th Edition	509	21	21.9
Essentials of Conservation Biology, 6th Edition	510	21	21. 10
Essentials of Conservation Biology, 6th Edition	513	21	21.11														1
Essentials of Conservation Biology, 6th Edition	514	21			21.2
Essentials of Conservation Biology, 6th Edition	516	21	21.12																	1					wetland
Essentials of Conservation Biology, 6th Edition	519	21	21.13
Essentials of Conservation Biology, 6th Edition	524	22	22.1										1			1
Essentials of Conservation Biology, 6th Edition	525	22			22.1
Essentials of Conservation Biology, 6th Edition	526	22	22.2
Essentials of Conservation Biology, 6th Edition	528	22	22.3																	1
Essentials of Conservation Biology, 6th Edition	531	22			22.2
Essentials of Conservation Biology, 6th Edition	533	22	22.4
Essentials of Conservation Biology, 6th Edition	535	22	22.5				1									1			1
A Primer of Conservation Biology, 5th Edition	2	1					1									1		1
A Primer of Conservation Biology, 5th Edition	4	1	1.1				1									1
A Primer of Conservation Biology, 5th Edition	6	1	1.2
A Primer of Conservation Biology, 5th Edition	8	1	1.3																1
A Primer of Conservation Biology, 5th Edition	10	1		1.1
A Primer of Conservation Biology, 5th Edition	11	1	1.4					1							1					1
A Primer of Conservation Biology, 5th Edition	13	1	1.5					1							1
A Primer of Conservation Biology, 5th Edition	14	1	1.6										1			1
A Primer of Conservation Biology, 5th Edition	15	1	1.7
A Primer of Conservation Biology, 5th Edition	18	2				1					1					1	1
A Primer of Conservation Biology, 5th Edition	20	2	2.1
A Primer of Conservation Biology, 5th Edition	22	2	2.2			1					1					1			1
A Primer of Conservation Biology, 5th Edition	23	2	2.3						1										1
A Primer of Conservation Biology, 5th Edition	25	2	2.4
A Primer of Conservation Biology, 5th Edition	26	2	2.5
A Primer of Conservation Biology, 5th Edition	29	2	2.6			1					1					1				1
A Primer of Conservation Biology, 5th Edition	31	2	2.7
A Primer of Conservation Biology, 5th Edition	33	2	2.8				1				1	1				1
A Primer of Conservation Biology, 5th Edition	37	2	2.9
A Primer of Conservation Biology, 5th Edition	37	2	2. 10				1									1
A Primer of Conservation Biology, 5th Edition	39	2	2.11							1		1			1		1								reef ecosystem
A Primer of Conservation Biology, 5th Edition	41	2	2.12			1	1		1		1					1				1
A Primer of Conservation Biology, 5th Edition	42	2		2.1			1									1	1	1	1	1					Tropical and temperate countries
A Primer of Conservation Biology, 5th Edition	46	3					1									1	1
A Primer of Conservation Biology, 5th Edition	48	3	3.1
A Primer of Conservation Biology, 5th Edition	51	3	3.2
A Primer of Conservation Biology, 5th Edition	52	3	3.3														1
A Primer of Conservation Biology, 5th Edition	53	3	3.4								1					1
A Primer of Conservation Biology, 5th Edition	57	3	3.5
A Primer of Conservation Biology, 5th Edition	58	3	3.6								1					1						1
A Primer of Conservation Biology, 5th Edition	60	3	3.7																1
A Primer of Conservation Biology, 5th Edition	62	3	3.8			1					1		1			1
A Primer of Conservation Biology, 5th Edition	65	3	3.9				1									1		1
A Primer of Conservation Biology, 5th Edition	66	3	3. 10									1			1
A Primer of Conservation Biology, 5th Edition	67	3	3.11										1			1				1
A Primer of Conservation Biology, 5th Edition	70	3	3.12				1								1				1
A Primer of Conservation Biology, 5th Edition	71	3	3.13																						Tropical wetland
A Primer of Conservation Biology, 5th Edition	73	3	3.14
A Primer of Conservation Biology, 5th Edition	75	3	3.15
A Primer of Conservation Biology, 5th Edition	78	4
A Primer of Conservation Biology, 5th Edition	80	4	4.1
A Primer of Conservation Biology, 5th Edition	81	4		4.1
A Primer of Conservation Biology, 5th Edition	83	4	4.2
A Primer of Conservation Biology, 5th Edition	84	4	4.3			1	1		1		1
A Primer of Conservation Biology, 5th Edition	86	4	4.4																						Tropical forest
A Primer of Conservation Biology, 5th Edition	87	4	4.5																	1					Tropical forest
A Primer of Conservation Biology, 5th Edition	89	4	4.6				1									1		1
A Primer of Conservation Biology, 5th Edition	91	4	4.7																						Coral reef
A Primer of Conservation Biology, 5th Edition	93	4	4.8														1								Tropical forest
A Primer of Conservation Biology, 5th Edition	96	4	4.9
A Primer of Conservation Biology, 5th Edition	97	4	4. 10																	1					Rain forest
A Primer of Conservation Biology, 5th Edition	99	4	4.11																						Aquatic
A Primer of Conservation Biology, 5th Edition	100	4	4.12			1										1
A Primer of Conservation Biology, 5th Edition	101	4	4.13			1	1								1	1
A Primer of Conservation Biology, 5th Edition	105	4	4.14
A Primer of Conservation Biology, 5th Edition	106	4	4.15
A Primer of Conservation Biology, 5th Edition	106	4	4.15				1								1				1
A Primer of Conservation Biology, 5th Edition	109	4		4.2
A Primer of Conservation Biology, 5th Edition	111	4	4.16							1					1
A Primer of Conservation Biology, 5th Edition	113	4		4.3		1	1	1		1	1	1			1	1
A Primer of Conservation Biology, 5th Edition	114	4	4.17							1					1
A Primer of Conservation Biology, 5th Edition	116	4		4.4			1								1
A Primer of Conservation Biology, 5th Edition	117	4	4.18			1							1			1			1
A Primer of Conservation Biology, 5th Edition	121	4	4.19									1			1				1
A Primer of Conservation Biology, 5th Edition	124	4	4. 20										1			1			1
A Primer of Conservation Biology, 5th Edition	127	4	4.21			1	1									1
A Primer of Conservation Biology, 5th Edition	127	4	4.22				1							1		1			1
A Primer of Conservation Biology, 5th Edition	129	4	4.23				1					1		1		1
A Primer of Conservation Biology, 5th Edition	134	5				1										1					1
A Primer of Conservation Biology, 5th Edition	136	5	5.1
A Primer of Conservation Biology, 5th Edition	137	5	5.2			1										1			1
A Primer of Conservation Biology, 5th Edition	139	5	5.3			1										1
A Primer of Conservation Biology, 5th Edition	140	5		5.1		1	1	1	1	1	1			1		1
A Primer of Conservation Biology, 5th Edition	143	5	5.4					1	1							1	1
A Primer of Conservation Biology, 5th Edition	143	5	5.5
A Primer of Conservation Biology, 5th Edition	145	5	5.6										1			1			1
A Primer of Conservation Biology, 5th Edition	147	5	5.7				1									1						1
A Primer of Conservation Biology, 5th Edition	149	5	5.8				1									1
A Primer of Conservation Biology, 5th Edition	151	5	5.9
A Primer of Conservation Biology, 5th Edition	153	5	5. 10				1									1
A Primer of Conservation Biology, 5th Edition	154	5	5.11																							1
A Primer of Conservation Biology, 5th Edition	156	5	5.12			1										1
A Primer of Conservation Biology, 5th Edition	157	5	5.13
A Primer of Conservation Biology, 5th Edition	158	5	5.14				1								1											1
A Primer of Conservation Biology, 5th Edition	161	5	5.15				1									1		1								1
A Primer of Conservation Biology, 5th Edition	163	5	5.16			1										1
A Primer of Conservation Biology, 5th Edition	165	5	5.17
A Primer of Conservation Biology, 5th Edition	168	6				1										1				1
A Primer of Conservation Biology, 5th Edition	170	6	6.1				1
A Primer of Conservation Biology, 5th Edition	173	6	6.2			1										1				1
A Primer of Conservation Biology, 5th Edition	175	6	6.3				1								1
A Primer of Conservation Biology, 5th Edition	177	6	6.4										1			1
A Primer of Conservation Biology, 5th Edition	178	6	6.5
A Primer of Conservation Biology, 5th Edition	179	6	6.6				1									1			1						Desert
A Primer of Conservation Biology, 5th Edition	180	6	6.7
A Primer of Conservation Biology, 5th Edition	182	6		6.1
A Primer of Conservation Biology, 5th Edition	183	6	6.8			1	1	1	1			1	1
A Primer of Conservation Biology, 5th Edition	185	6	6.9					1							1					1					Beach
A Primer of Conservation Biology, 5th Edition	187	6	6. 10			1	1	1		1	1				1	1
A Primer of Conservation Biology, 5th Edition	189	6	6.11
A Primer of Conservation Biology, 5th Edition	192	6	6.12				1									1			1
A Primer of Conservation Biology, 5th Edition	194	6	6.13			1										1
A Primer of Conservation Biology, 5th Edition	195	6	6.14				1									1			1
A Primer of Conservation Biology, 5th Edition	197	6	6.15								1					1			1
A Primer of Conservation Biology, 5th Edition	200	6	6.16
A Primer of Conservation Biology, 5th Edition	201	6		6.2		1	1	1	1								1	1	1	1	1	1
A Primer of Conservation Biology, 5th Edition	202	6	6.17			1	1									1	1
A Primer of Conservation Biology, 5th Edition	203	6	6.18				1									1	1
A Primer of Conservation Biology, 5th Edition	204	6	6.19				1									1			1
A Primer of Conservation Biology, 5th Edition	205	6	6. 20							1					1
A Primer of Conservation Biology, 5th Edition	207	6	6.21								1					1						1
A Primer of Conservation Biology, 5th Edition	209	6	6.22								1					1
A Primer of Conservation Biology, 5th Edition	212	7																	1
A Primer of Conservation Biology, 5th Edition	215	7		7.1
A Primer of Conservation Biology, 5th Edition	216	7	7.1
A Primer of Conservation Biology, 5th Edition	218	7	7.2															1		1
A Primer of Conservation Biology, 5th Edition	221	7	7.3					1								1	1
A Primer of Conservation Biology, 5th Edition	222	7	7.4									1			1				1
A Primer of Conservation Biology, 5th Edition	224	7	7.5																						Rain forest
A Primer of Conservation Biology, 5th Edition	225	7		7.2
A Primer of Conservation Biology, 5th Edition	228	7	7.6
A Primer of Conservation Biology, 5th Edition	231	7	7.7
A Primer of Conservation Biology, 5th Edition	232	7	7.8				1									1			1
A Primer of Conservation Biology, 5th Edition	233	7	7.9																			1
A Primer of Conservation Biology, 5th Edition	235	7	7. 10								1					1			1
A Primer of Conservation Biology, 5th Edition	236	7	7.11																	1					Coastal pacific
A Primer of Conservation Biology, 5th Edition	237	7	7.12
A Primer of Conservation Biology, 5th Edition	239	7	7.13														1
A Primer of Conservation Biology, 5th Edition	240	7	7.14																			1
A Primer of Conservation Biology, 5th Edition	241	7	7.15				1									1			1						Tallgrass prairie
A Primer of Conservation Biology, 5th Edition	243	7	7.16																1
A Primer of Conservation Biology, 5th Edition	245	7	7.17
A Primer of Conservation Biology, 5th Edition	247	7	7.18							1					1		1
A Primer of Conservation Biology, 5th Edition	249	7	7.19							1					1					1
A Primer of Conservation Biology, 5th Edition	254	8									1					1				1
A Primer of Conservation Biology, 5th Edition	256	8	8.1			1	1									1		1
A Primer of Conservation Biology, 5th Edition	258	8	8.2
A Primer of Conservation Biology, 5th Edition	259	8	8.3								1					1
A Primer of Conservation Biology, 5th Edition	261	8	8.4
A Primer of Conservation Biology, 5th Edition	264	8	8.5			1	1									1							1
A Primer of Conservation Biology, 5th Edition	265	8	8.6																	1
A Primer of Conservation Biology, 5th Edition	267	8	8.7								1					1				1
A Primer of Conservation Biology, 5th Edition	269	8	8.8
A Primer of Conservation Biology, 5th Edition	271	8	8.9							1					1
A Primer of Conservation Biology, 5th Edition	272	8	8. 10																1
A Primer of Conservation Biology, 5th Edition	274	8	8.11
A Primer of Conservation Biology, 5th Edition	277	8	8.12								1					1			1
A Primer of Conservation Biology, 5th Edition	279	8	8.13																1
A Primer of Conservation Biology, 5th Edition	282	9
A Primer of Conservation Biology, 5th Edition	284	9	9.1
A Primer of Conservation Biology, 5th Edition	285	9	9.2
A Primer of Conservation Biology, 5th Edition	287	9	9.3																1						Bog
A Primer of Conservation Biology, 5th Edition	289	9	9.4																1						Prairie pasture
A Primer of Conservation Biology, 5th Edition	291	9	9.5				1							1		1			1
A Primer of Conservation Biology, 5th Edition	294	9	9.6			1										1				1
A Primer of Conservation Biology, 5th Edition	295	9	9.7															1
A Primer of Conservation Biology, 5th Edition	297	9	9.8																			1
A Primer of Conservation Biology, 5th Edition	299	9	9.9
A Primer of Conservation Biology, 5th Edition	302	9	9. 10				1								1
A Primer of Conservation Biology, 5th Edition	304	9	9.11										1			1			1
A Primer of Conservation Biology, 5th Edition	306	9	9.12
A Primer of Conservation Biology, 5th Edition	307	9	9.13				1									1			1
Fundamentals of Conservation Biology, 3rd Edition	6	1	1.1
Fundamentals of Conservation Biology, 3rd Edition	7	1	1.2
Fundamentals of Conservation Biology, 3rd Edition	10	1	1.3
Fundamentals of Conservation Biology, 3rd Edition	15	1	1.4
Fundamentals of Conservation Biology, 3rd Edition	16	1	1.5
Fundamentals of Conservation Biology, 3rd Edition	17	1			CS			1								1				1
Fundamentals of Conservation Biology, 3rd Edition	19	1	1.6					1								1				1
Fundamentals of Conservation Biology, 3rd Edition	23	2	2.1																1						coral reef
Fundamentals of Conservation Biology, 3rd Edition	25	2		2.1
Fundamentals of Conservation Biology, 3rd Edition	25	2		2.2
Fundamentals of Conservation Biology, 3rd Edition	27	2	2.2				1									1						1
Fundamentals of Conservation Biology, 3rd Edition	28	2	2.3
Fundamentals of Conservation Biology, 3rd Edition	30	2			CS					1					1				1
Fundamentals of Conservation Biology, 3rd Edition	30	2	2.4							1					1				1
Fundamentals of Conservation Biology, 3rd Edition	31	2	2.5								1				1										kelp forest
Fundamentals of Conservation Biology, 3rd Edition	36	3			3.1
Fundamentals of Conservation Biology, 3rd Edition	37	3	3.1
Fundamentals of Conservation Biology, 3rd Edition	37	3	3.2								1	1		1	1	1
Fundamentals of Conservation Biology, 3rd Edition	38	3	3.3											1		1
Fundamentals of Conservation Biology, 3rd Edition	39	3	3.4									1				1
Fundamentals of Conservation Biology, 3rd Edition	41	3	3.5								1					1
Fundamentals of Conservation Biology, 3rd Edition	42	3			3.2
Fundamentals of Conservation Biology, 3rd Edition	44	3			3.3
Fundamentals of Conservation Biology, 3rd Edition	47	3	3.6				1									1
Fundamentals of Conservation Biology, 3rd Edition	48	3	3.7
Fundamentals of Conservation Biology, 3rd Edition	51	3	3.8
Fundamentals of Conservation Biology, 3rd Edition	53	3	3.9				1									1				1
Fundamentals of Conservation Biology, 3rd Edition	55	3	3. 10				1					1			1	1
Fundamentals of Conservation Biology, 3rd Edition	58	3	3.11				1									1				1
Fundamentals of Conservation Biology, 3rd Edition	61	3			CS						1					1
Fundamentals of Conservation Biology, 3rd Edition	62	3	3.12								1					1
Fundamentals of Conservation Biology, 3rd Edition	66	4	4.1
Fundamentals of Conservation Biology, 3rd Edition	67	4		4.1
Fundamentals of Conservation Biology, 3rd Edition	68	4			4.1
Fundamentals of Conservation Biology, 3rd Edition	69	4		4.2
Fundamentals of Conservation Biology, 3rd Edition	69	4	4.2																1						great lakes alvar system
Fundamentals of Conservation Biology, 3rd Edition	70	4	4.3
Fundamentals of Conservation Biology, 3rd Edition	71	4	4.4
Fundamentals of Conservation Biology, 3rd Edition	73	4		4.3
Fundamentals of Conservation Biology, 3rd Edition	74	4	4.5																						salt marsh
Fundamentals of Conservation Biology, 3rd Edition	76	4	4.6					1				1			1
Fundamentals of Conservation Biology, 3rd Edition	81	4	4.7																						tundra/alpine
Fundamentals of Conservation Biology, 3rd Edition	82	4	4.8
Fundamentals of Conservation Biology, 3rd Edition	83	4	4.9								1					1									mangrove swamp
Fundamentals of Conservation Biology, 3rd Edition	83	4			CS
Fundamentals of Conservation Biology, 3rd Edition	88	5			5.1																					1
Fundamentals of Conservation Biology, 3rd Edition	90	5		5.1			1									1										1
Fundamentals of Conservation Biology, 3rd Edition	91	5	5.1																							1
Fundamentals of Conservation Biology, 3rd Edition	92	5	5.2																							1
Fundamentals of Conservation Biology, 3rd Edition	94	5	5.3										1			1										1
Fundamentals of Conservation Biology, 3rd Edition	95	5	5.4								1					1	1
Fundamentals of Conservation Biology, 3rd Edition	96	5	5.5																							1
Fundamentals of Conservation Biology, 3rd Edition	96	5	5.6				1									1										1
Fundamentals of Conservation Biology, 3rd Edition	97	5	5.7							1					1		1									1
Fundamentals of Conservation Biology, 3rd Edition	98	5	5.8				1									1						1
Fundamentals of Conservation Biology, 3rd Edition	100	5		5.2																						1
Fundamentals of Conservation Biology, 3rd Edition	101	5		5.3																						1
Fundamentals of Conservation Biology, 3rd Edition	102	5		5.4																						1
Fundamentals of Conservation Biology, 3rd Edition	104	5	5.9
Fundamentals of Conservation Biology, 3rd Edition	107	5			CS			1								1				1						1
Fundamentals of Conservation Biology, 3rd Edition	108	5	5. 10					1								1				1
Fundamentals of Conservation Biology, 3rd Edition	108	5			CS		1									1		1								1
Fundamentals of Conservation Biology, 3rd Edition	109	5	5.11				1									1		1
Fundamentals of Conservation Biology, 3rd Edition	115	6	6.1							1		1			1
Fundamentals of Conservation Biology, 3rd Edition	116	6			CS
Fundamentals of Conservation Biology, 3rd Edition	117	6			CS
Fundamentals of Conservation Biology, 3rd Edition	117	6	6.2
Fundamentals of Conservation Biology, 3rd Edition	119	6		6.1		1	1	1	1	1	1	1	1		1	1
Fundamentals of Conservation Biology, 3rd Edition	122	6	6.3
Fundamentals of Conservation Biology, 3rd Edition	122	6	6.4
Fundamentals of Conservation Biology, 3rd Edition	124	6	6.5								1					1			1
Fundamentals of Conservation Biology, 3rd Edition	126	6	6.6				1		1							1			1	1					tropical mountain
Fundamentals of Conservation Biology, 3rd Edition	127	6		6.2
Fundamentals of Conservation Biology, 3rd Edition	128	6	6.7			1			1		1	1			1	1
Fundamentals of Conservation Biology, 3rd Edition	131	7	7.1			1	1									1						1			desert
Fundamentals of Conservation Biology, 3rd Edition	132	7	7.2			1	1		1	1	1		1		1	1									mngrove swamp, dunes
Fundamentals of Conservation Biology, 3rd Edition	134	7	7.3				1						1			1
Fundamentals of Conservation Biology, 3rd Edition	136	7	7.4							1					1
Fundamentals of Conservation Biology, 3rd Edition	138	7	7.5										1			1
Fundamentals of Conservation Biology, 3rd Edition	139	7	7.6								1		1			1		1
Fundamentals of Conservation Biology, 3rd Edition	140	7			7.1
Fundamentals of Conservation Biology, 3rd Edition	141	7	7.7
Fundamentals of Conservation Biology, 3rd Edition	141	7	7.8
Fundamentals of Conservation Biology, 3rd Edition	142	7	7.9
Fundamentals of Conservation Biology, 3rd Edition	142	7	7. 10
Fundamentals of Conservation Biology, 3rd Edition	143	7	7.11
Fundamentals of Conservation Biology, 3rd Edition	146	7	7.12			1										1			1
Fundamentals of Conservation Biology, 3rd Edition	147	7			CS		1									1					1
Fundamentals of Conservation Biology, 3rd Edition	151	8	8.1
Fundamentals of Conservation Biology, 3rd Edition	153	8	8.2
Fundamentals of Conservation Biology, 3rd Edition	154	8	8.3						1							1			1
Fundamentals of Conservation Biology, 3rd Edition	156	8		8.1								1			1							1
Fundamentals of Conservation Biology, 3rd Edition	157	8	8.4
Fundamentals of Conservation Biology, 3rd Edition	158	8	8.5				1									1				1
Fundamentals of Conservation Biology, 3rd Edition	160	8	8.6								1					1			1
Fundamentals of Conservation Biology, 3rd Edition	161	8	8.7							1					1				1
Fundamentals of Conservation Biology, 3rd Edition	163	8	8.8														1								mountains
Fundamentals of Conservation Biology, 3rd Edition	167	8	8.9
Fundamentals of Conservation Biology, 3rd Edition	169	8	8. 10														1
Fundamentals of Conservation Biology, 3rd Edition	171	8	8.11																						wetland
Fundamentals of Conservation Biology, 3rd Edition	175	8			8.1
Fundamentals of Conservation Biology, 3rd Edition	175	8	8.12
Fundamentals of Conservation Biology, 3rd Edition	176	8	8.13			1					1	1	1			1						1
Fundamentals of Conservation Biology, 3rd Edition	178	8	8.14
Fundamentals of Conservation Biology, 3rd Edition	179	8	8.15
Fundamentals of Conservation Biology, 3rd Edition	180	8	8.16
Fundamentals of Conservation Biology, 3rd Edition	181	8			CS													1
Fundamentals of Conservation Biology, 3rd Edition	181	8	8.17				1									1		1
Fundamentals of Conservation Biology, 3rd Edition	185	9	9.1				1									1			1
Fundamentals of Conservation Biology, 3rd Edition	186	9	9.2			1										1					1
Fundamentals of Conservation Biology, 3rd Edition	187	9	9.3																1
Fundamentals of Conservation Biology, 3rd Edition	188	9	9.4
Fundamentals of Conservation Biology, 3rd Edition	189	9		9.1		1	1	1		1	1	1			1	1
Fundamentals of Conservation Biology, 3rd Edition	191	9	9.5				1									1		1
Fundamentals of Conservation Biology, 3rd Edition	192	9	9.6			1										1					1
Fundamentals of Conservation Biology, 3rd Edition	193	9	9.7					1							1
Fundamentals of Conservation Biology, 3rd Edition	194	9	9.8				1								1
Fundamentals of Conservation Biology, 3rd Edition	195	9	9.9							1					1
Fundamentals of Conservation Biology, 3rd Edition	198	9	9. 10
Fundamentals of Conservation Biology, 3rd Edition	199	9	9.11
Fundamentals of Conservation Biology, 3rd Edition	199	9			CS										1				1
Fundamentals of Conservation Biology, 3rd Edition	200	9	9.12							1					1				1
Fundamentals of Conservation Biology, 3rd Edition	202	9	9.13
Fundamentals of Conservation Biology, 3rd Edition	207	10	10.1			1	1									1
Fundamentals of Conservation Biology, 3rd Edition	208	10	10.2									1	1	1	1	1			1
Fundamentals of Conservation Biology, 3rd Edition	209	10	10.3							1					1
Fundamentals of Conservation Biology, 3rd Edition	211	10	10.4			1	1									1					1
Fundamentals of Conservation Biology, 3rd Edition	212	10	10.5							1					1				1
Fundamentals of Conservation Biology, 3rd Edition	213	10	10.6			1	1									1			1
Fundamentals of Conservation Biology, 3rd Edition	214	10	10.7							1					1			1
Fundamentals of Conservation Biology, 3rd Edition	215	10	10.8			1					1		1			1
Fundamentals of Conservation Biology, 3rd Edition	220	10			CS																1
Fundamentals of Conservation Biology, 3rd Edition	221	10	10.9										1			1					1
Fundamentals of Conservation Biology, 3rd Edition	227	11		11.1
Fundamentals of Conservation Biology, 3rd Edition	229	11	11.1					1								1
Fundamentals of Conservation Biology, 3rd Edition	230	11	11.2
Fundamentals of Conservation Biology, 3rd Edition	231	11	11.3
Fundamentals of Conservation Biology, 3rd Edition	233	11	11.4														1
Fundamentals of Conservation Biology, 3rd Edition	235	11	11.5
Fundamentals of Conservation Biology, 3rd Edition	236	11			11.1
Fundamentals of Conservation Biology, 3rd Edition	237	11		11.2
Fundamentals of Conservation Biology, 3rd Edition	239	11	11.6
Fundamentals of Conservation Biology, 3rd Edition	240	11	11.7																			1
Fundamentals of Conservation Biology, 3rd Edition	242	11	11.8				1									1	1
Fundamentals of Conservation Biology, 3rd Edition	247	11			CS												1
Fundamentals of Conservation Biology, 3rd Edition	248	11	11.9				1		1							1	1
Fundamentals of Conservation Biology, 3rd Edition	249	11	11. 10														1
Fundamentals of Conservation Biology, 3rd Edition	253	12	12.1
Fundamentals of Conservation Biology, 3rd Edition	254	12	12.2
Fundamentals of Conservation Biology, 3rd Edition	257	12	12.3				1									1
Fundamentals of Conservation Biology, 3rd Edition	260	12	12.4
Fundamentals of Conservation Biology, 3rd Edition	262	12	12.5														1		1						agricultural landscape
Fundamentals of Conservation Biology, 3rd Edition	266	12	12.6																1
Fundamentals of Conservation Biology, 3rd Edition	267	12			12.1														1
Fundamentals of Conservation Biology, 3rd Edition	267	12	12.7																1
Fundamentals of Conservation Biology, 3rd Edition	269	12	12.8																		1
Fundamentals of Conservation Biology, 3rd Edition	272	12	12.9
Fundamentals of Conservation Biology, 3rd Edition	276	12			CS	1										1			1
Fundamentals of Conservation Biology, 3rd Edition	276	12	12. 10								1					1			1						temperate forest
Fundamentals of Conservation Biology, 3rd Edition	278	12			CS												1								wetland
Fundamentals of Conservation Biology, 3rd Edition	278	12	12.11														1
Fundamentals of Conservation Biology, 3rd Edition	283	13	13.1			1										1	1
Fundamentals of Conservation Biology, 3rd Edition	285	13	13.2				1									1
Fundamentals of Conservation Biology, 3rd Edition	286	13	13.3								1					1
Fundamentals of Conservation Biology, 3rd Edition	288	13	13.4			1										1
Fundamentals of Conservation Biology, 3rd Edition	290	13	13.5				1									1		1
Fundamentals of Conservation Biology, 3rd Edition	292	13	13.6						1							1
Fundamentals of Conservation Biology, 3rd Edition	293	13	13.7				1									1
Fundamentals of Conservation Biology, 3rd Edition	294	13	13.8			1										1
Fundamentals of Conservation Biology, 3rd Edition	296	13	13.9				1									1
Fundamentals of Conservation Biology, 3rd Edition	297	13	13. 10								1					1									grassland
Fundamentals of Conservation Biology, 3rd Edition	299	13	13.11								1					1
Fundamentals of Conservation Biology, 3rd Edition	301	13	13.12					1								1
Fundamentals of Conservation Biology, 3rd Edition	303	13	13.13					1								1				1
Fundamentals of Conservation Biology, 3rd Edition	305	13	13.14			1										1
Fundamentals of Conservation Biology, 3rd Edition	307	13			CS	1										1					1
Fundamentals of Conservation Biology, 3rd Edition	307	13	13.15			1										1
Fundamentals of Conservation Biology, 3rd Edition	311	14	14.1							1					1				1
Fundamentals of Conservation Biology, 3rd Edition	313	14	14.2			1	1				1	1				1
Fundamentals of Conservation Biology, 3rd Edition	313	14	14.3				1									1
Fundamentals of Conservation Biology, 3rd Edition	315	14	14.4				1									1
Fundamentals of Conservation Biology, 3rd Edition	318	14	14.5								1					1			1
Fundamentals of Conservation Biology, 3rd Edition	321	14	14.6				1									1
Fundamentals of Conservation Biology, 3rd Edition	324	14			CS		1									1	1								desert
Fundamentals of Conservation Biology, 3rd Edition	325	14	14.7				1									1	1
Fundamentals of Conservation Biology, 3rd Edition	331	15	15.1					1								1	1					1
Fundamentals of Conservation Biology, 3rd Edition	335	15	15.2
Fundamentals of Conservation Biology, 3rd Edition	337	15		15.1
Fundamentals of Conservation Biology, 3rd Edition	339	15	15.3				1									1
Fundamentals of Conservation Biology, 3rd Edition	342	15	15.4
Fundamentals of Conservation Biology, 3rd Edition	343	15			CS	1										1				1
Fundamentals of Conservation Biology, 3rd Edition	343	15	15.5
Fundamentals of Conservation Biology, 3rd Edition	347	16	16.1
Fundamentals of Conservation Biology, 3rd Edition	348	16	16.2
Fundamentals of Conservation Biology, 3rd Edition	349	16	16.3					1								1				1					amazon
Fundamentals of Conservation Biology, 3rd Edition	350	16		16.1
Fundamentals of Conservation Biology, 3rd Edition	351	16			16.1
Fundamentals of Conservation Biology, 3rd Edition	354	16	16.4				1
Fundamentals of Conservation Biology, 3rd Edition	359	16			16.2
Fundamentals of Conservation Biology, 3rd Edition	359	16	16.5							1					1
Fundamentals of Conservation Biology, 3rd Edition	363	16			16.3
Fundamentals of Conservation Biology, 3rd Edition	365	16	16.6
Fundamentals of Conservation Biology, 3rd Edition	369	16			CS								1			1
Fundamentals of Conservation Biology, 3rd Edition	369	16	16.7										1			1
Fundamentals of Conservation Biology, 3rd Edition	375	17	17.1
Fundamentals of Conservation Biology, 3rd Edition	376	17	17.2
Fundamentals of Conservation Biology, 3rd Edition	378	17			17.1
Fundamentals of Conservation Biology, 3rd Edition	378	17	17.3
Fundamentals of Conservation Biology, 3rd Edition	380	17			17.2
Fundamentals of Conservation Biology, 3rd Edition	381	17	17.4
Fundamentals of Conservation Biology, 3rd Edition	382	17			17.3
Fundamentals of Conservation Biology, 3rd Edition	388	17	17.5						1							1					1
Fundamentals of Conservation Biology, 3rd Edition	389	17	17.6
Conservation Science: Balancing the Needs of People and Nature	1	1				1										1								1
Conservation Science: Balancing the Needs of People and Nature	3	1	1.1
Conservation Science: Balancing the Needs of People and Nature	4	1	1.2				1									1
Conservation Science: Balancing the Needs of People and Nature	5	1	1.3				1									1
Conservation Science: Balancing the Needs of People and Nature	7	1	1.4
Conservation Science: Balancing the Needs of People and Nature	9	1	1.5
Conservation Science: Balancing the Needs of People and Nature	10	1	1.6			1										1
Conservation Science: Balancing the Needs of People and Nature	11	1	1.7				1									1
Conservation Science: Balancing the Needs of People and Nature	12	1			1.1
Conservation Science: Balancing the Needs of People and Nature	13	1	1.8																						13 major types (see pic)
Conservation Science: Balancing the Needs of People and Nature	15	1	1.9			1										1
Conservation Science: Balancing the Needs of People and Nature	16	1	1. 10							1					1
Conservation Science: Balancing the Needs of People and Nature	17	1		1.2						1					1
Conservation Science: Balancing the Needs of People and Nature	18	1	1.12																1
Conservation Science: Balancing the Needs of People and Nature	22	1	1.13
Conservation Science: Balancing the Needs of People and Nature	26	1	1.14				1									1
Conservation Science: Balancing the Needs of People and Nature	27	1	1.15				1									1
Conservation Science: Balancing the Needs of People and Nature	28	1	1.16				1									1
Conservation Science: Balancing the Needs of People and Nature	29	1		1.1
Conservation Science: Balancing the Needs of People and Nature	30	1	1.17				1									1
Conservation Science: Balancing the Needs of People and Nature	34	2					1									1	1	1
Conservation Science: Balancing the Needs of People and Nature	36	2	2.1				1									1
Conservation Science: Balancing the Needs of People and Nature	38	2			2.1		1									1
Conservation Science: Balancing the Needs of People and Nature	40	2	2.2										1			1
Conservation Science: Balancing the Needs of People and Nature	41	2	2.3									1			1										Deep sea
Conservation Science: Balancing the Needs of People and Nature	42	2	2.4
Conservation Science: Balancing the Needs of People and Nature	43	2	2.5						1							1
Conservation Science: Balancing the Needs of People and Nature	44	2	2.6
Conservation Science: Balancing the Needs of People and Nature	45	2		2.1
Conservation Science: Balancing the Needs of People and Nature	46	2	2.7
Conservation Science: Balancing the Needs of People and Nature	48	2		2.2
Conservation Science: Balancing the Needs of People and Nature	49	2			2.2		1	1								1
Conservation Science: Balancing the Needs of People and Nature	50	2	2.8
Conservation Science: Balancing the Needs of People and Nature	51	2	2.9			1	1	1								1	1
Conservation Science: Balancing the Needs of People and Nature	52	2	2. 10
Conservation Science: Balancing the Needs of People and Nature	53	2	2.11
Conservation Science: Balancing the Needs of People and Nature	54	2	2.12
Conservation Science: Balancing the Needs of People and Nature	58	2	2.13				1									1										1
Conservation Science: Balancing the Needs of People and Nature	60	2	2.14
Conservation Science: Balancing the Needs of People and Nature	62	2	2.15			1	1	1	1							1
Conservation Science: Balancing the Needs of People and Nature	65	3																	1
Conservation Science: Balancing the Needs of People and Nature	68	3	3.1
Conservation Science: Balancing the Needs of People and Nature	69	3	3.2			1										1	1
Conservation Science: Balancing the Needs of People and Nature	71	3	3.3							1				1	1	1
Conservation Science: Balancing the Needs of People and Nature	72	3	3.4																						Coral reef, forest
Conservation Science: Balancing the Needs of People and Nature	73	3	3.5																						Wetland
Conservation Science: Balancing the Needs of People and Nature	73	3	3.6																						Coral reef
Conservation Science: Balancing the Needs of People and Nature	74	3		3.1
Conservation Science: Balancing the Needs of People and Nature	77	3	3.7
Conservation Science: Balancing the Needs of People and Nature	79	3	3.8				1									1			1
Conservation Science: Balancing the Needs of People and Nature	83	3		3.2																					Coastal estuary, tropical forest, wetland, lake/river
Conservation Science: Balancing the Needs of People and Nature	84	3	3.9										1			1			1
Conservation Science: Balancing the Needs of People and Nature	88	3		3.3
Conservation Science: Balancing the Needs of People and Nature	90	3	3. 10														1
Conservation Science: Balancing the Needs of People and Nature	91	3	3.11																1						Coastal
Conservation Science: Balancing the Needs of People and Nature	92				3.1
Conservation Science: Balancing the Needs of People and Nature	93	3	3.12																1
Conservation Science: Balancing the Needs of People and Nature	97	4								1					1		1		1
Conservation Science: Balancing the Needs of People and Nature	99	4	4.1
Conservation Science: Balancing the Needs of People and Nature	100	4	4.2			1										1
Conservation Science: Balancing the Needs of People and Nature	102	4	4.3																1
Conservation Science: Balancing the Needs of People and Nature	103	4		4.1															1
Conservation Science: Balancing the Needs of People and Nature	104	4	4.4																1
Conservation Science: Balancing the Needs of People and Nature	105	4		4.2		1	1	1		1					1	1			1
Conservation Science: Balancing the Needs of People and Nature	106	4			4.1					1					1
Conservation Science: Balancing the Needs of People and Nature	107	4	4.5							1					1				1
Conservation Science: Balancing the Needs of People and Nature	110	4	4.6			1										1			1						Mature pine forest
Conservation Science: Balancing the Needs of People and Nature	113	4	4.7
Conservation Science: Balancing the Needs of People and Nature	115	4		4.2
Conservation Science: Balancing the Needs of People and Nature	119	4	4.8
Conservation Science: Balancing the Needs of People and Nature	122	4	4.9
Conservation Science: Balancing the Needs of People and Nature	125	5					1									1		1
Conservation Science: Balancing the Needs of People and Nature	127	5	5.1				1									1			1
Conservation Science: Balancing the Needs of People and Nature	129	5		5.1
Conservation Science: Balancing the Needs of People and Nature	130	5	5.2
Conservation Science: Balancing the Needs of People and Nature	131	5	5.3
Conservation Science: Balancing the Needs of People and Nature	132	5	5.4
Conservation Science: Balancing the Needs of People and Nature	135	5	5.5															1		1
Conservation Science: Balancing the Needs of People and Nature	136	5	5.6																	1
Conservation Science: Balancing the Needs of People and Nature	137	5	5.7
Conservation Science: Balancing the Needs of People and Nature	139	5	5.8
Conservation Science: Balancing the Needs of People and Nature	140	5	5.9														1	1				1
Conservation Science: Balancing the Needs of People and Nature	141	5			5.1
Conservation Science: Balancing the Needs of People and Nature	144	5	5. 10															1
Conservation Science: Balancing the Needs of People and Nature	146	5	5.11
Conservation Science: Balancing the Needs of People and Nature	149	5	5.12																	1
Conservation Science: Balancing the Needs of People and Nature	152	5	5.13																		1
Conservation Science: Balancing the Needs of People and Nature	155	6					1									1	1
Conservation Science: Balancing the Needs of People and Nature	158	6	6.1
Conservation Science: Balancing the Needs of People and Nature	159	6			6.1		1									1			1
Conservation Science: Balancing the Needs of People and Nature	162	6	6.2																1
Conservation Science: Balancing the Needs of People and Nature	163	6	6.3
Conservation Science: Balancing the Needs of People and Nature	166	6	6.4			1	1	1	1							1				1
Conservation Science: Balancing the Needs of People and Nature	167	6		6.1
Conservation Science: Balancing the Needs of People and Nature	172	6	6.5
Conservation Science: Balancing the Needs of People and Nature	174	6	6.6																						Coastal wetland
Conservation Science: Balancing the Needs of People and Nature	177	6			6.2
Conservation Science: Balancing the Needs of People and Nature	178	6	6.7														1
Conservation Science: Balancing the Needs of People and Nature	183	7					1									1			1
Conservation Science: Balancing the Needs of People and Nature	185	7		7.1
Conservation Science: Balancing the Needs of People and Nature	187	7		7.2			1									1
Conservation Science: Balancing the Needs of People and Nature	187	7	7.1
Conservation Science: Balancing the Needs of People and Nature	189	7	7.2			1										1
Conservation Science: Balancing the Needs of People and Nature	190	7	7.3									1			1
Conservation Science: Balancing the Needs of People and Nature	191	7	7.4								1					1
Conservation Science: Balancing the Needs of People and Nature	194	7	7.5				1									1			1							1
Conservation Science: Balancing the Needs of People and Nature	196	7	7.6																							1
Conservation Science: Balancing the Needs of People and Nature	198	7	7.7
Conservation Science: Balancing the Needs of People and Nature	199	7	7.8				1								1
Conservation Science: Balancing the Needs of People and Nature	199	7	7.9
Conservation Science: Balancing the Needs of People and Nature	201	7	7. 10				1									1										1
Conservation Science: Balancing the Needs of People and Nature	203	7	7.11																							1
Conservation Science: Balancing the Needs of People and Nature	204	7			7.1
Conservation Science: Balancing the Needs of People and Nature	204	7	7.12
Conservation Science: Balancing the Needs of People and Nature	206	7	7.13			1										1
Conservation Science: Balancing the Needs of People and Nature	208	7	7.14			1				1					1	1
Conservation Science: Balancing the Needs of People and Nature	211	8					1								1
Conservation Science: Balancing the Needs of People and Nature	213	8	8.1										1			1
Conservation Science: Balancing the Needs of People and Nature	215	8	8.2
Conservation Science: Balancing the Needs of People and Nature	218	8	8.3				1									1
Conservation Science: Balancing the Needs of People and Nature	221	8	8.4				1								1
Conservation Science: Balancing the Needs of People and Nature	222	8	8.5			1										1			1
Conservation Science: Balancing the Needs of People and Nature	226	8			8.1	1										1
Conservation Science: Balancing the Needs of People and Nature	227	8	8.7
Conservation Science: Balancing the Needs of People and Nature	228	8	8.8				1								1				1
Conservation Science: Balancing the Needs of People and Nature	229	8	8.9
Conservation Science: Balancing the Needs of People and Nature	231	8	8. 10				1							1		1
Conservation Science: Balancing the Needs of People and Nature	235	8	8.11
Conservation Science: Balancing the Needs of People and Nature	236	8	8.12				1							1		1
Conservation Science: Balancing the Needs of People and Nature	237	8	8.13				1							1		1
Conservation Science: Balancing the Needs of People and Nature	238	8	8.14				1									1
Conservation Science: Balancing the Needs of People and Nature	240	8	8.15				1									1			1
Conservation Science: Balancing the Needs of People and Nature	243	8	8.16									1			1
Conservation Science: Balancing the Needs of People and Nature	246	9						1							1
Conservation Science: Balancing the Needs of People and Nature	248	9	9.1
Conservation Science: Balancing the Needs of People and Nature	250	9	9.2																						Coral reef
Conservation Science: Balancing the Needs of People and Nature	251	9	9.3																						Coral reef
Conservation Science: Balancing the Needs of People and Nature	252	9	9.4											1	1
Conservation Science: Balancing the Needs of People and Nature	253	9	9.5											1	1
Conservation Science: Balancing the Needs of People and Nature	254	9	9.6							1					1				1
Conservation Science: Balancing the Needs of People and Nature	256	9	9.7					1							1
Conservation Science: Balancing the Needs of People and Nature	258	9	9.8							1					1
Conservation Science: Balancing the Needs of People and Nature	259	9	9.9							1					1				1
Conservation Science: Balancing the Needs of People and Nature	260	9			9.1
Conservation Science: Balancing the Needs of People and Nature	261	9	9. 10																1
Conservation Science: Balancing the Needs of People and Nature	262	9	9.11							1					1
Conservation Science: Balancing the Needs of People and Nature	263	9	9.12							1					1				1
Conservation Science: Balancing the Needs of People and Nature	265	9	9.13							1					1				1
Conservation Science: Balancing the Needs of People and Nature	266	9	9.14							1					1
Conservation Science: Balancing the Needs of People and Nature	267	9	9.15							1					1
Conservation Science: Balancing the Needs of People and Nature	268	9	9.16							1					1
Conservation Science: Balancing the Needs of People and Nature	270	9	9.17							1					1				1
Conservation Science: Balancing the Needs of People and Nature	271	9	9.18							1					1				1
Conservation Science: Balancing the Needs of People and Nature	276	10					1									1
Conservation Science: Balancing the Needs of People and Nature	278	10	10.1																	1					Rainforest
Conservation Science: Balancing the Needs of People and Nature	279	10	10.2
Conservation Science: Balancing the Needs of People and Nature	280	10	10.3
Conservation Science: Balancing the Needs of People and Nature	281	10	10.4
Conservation Science: Balancing the Needs of People and Nature	284	10		10.1			1									1				1
Conservation Science: Balancing the Needs of People and Nature	285	10	10.5			1										1				1			1
Conservation Science: Balancing the Needs of People and Nature	286	10	10.6																						Forest, grassland
Conservation Science: Balancing the Needs of People and Nature	288	10	10.7
Conservation Science: Balancing the Needs of People and Nature	290	10	10.8
Conservation Science: Balancing the Needs of People and Nature	291	10	10.9
Conservation Science: Balancing the Needs of People and Nature	293	10	10. 10			1										1			1						Old growth coniferous forest
Conservation Science: Balancing the Needs of People and Nature	295	10	10.11				1									1				1
Conservation Science: Balancing the Needs of People and Nature	297	10	10.12																1
Conservation Science: Balancing the Needs of People and Nature	298	10			10.1
Conservation Science: Balancing the Needs of People and Nature	300	10			10.2		1									1						1
Conservation Science: Balancing the Needs of People and Nature	300	10	10.13				1									1
Conservation Science: Balancing the Needs of People and Nature	303	10		10.2
Conservation Science: Balancing the Needs of People and Nature	303	10	10.14				1									1
Conservation Science: Balancing the Needs of People and Nature	305	10		10.3			1								1	1
Conservation Science: Balancing the Needs of People and Nature	307	10	10.15			1										1			1
Conservation Science: Balancing the Needs of People and Nature	310	11					1									1	1
Conservation Science: Balancing the Needs of People and Nature	313	11	11.1																1
Conservation Science: Balancing the Needs of People and Nature	314	11	11.2																1
Conservation Science: Balancing the Needs of People and Nature	315	11	11.3
Conservation Science: Balancing the Needs of People and Nature	317	11	11.4																1						Salt marsh
Conservation Science: Balancing the Needs of People and Nature	318	11	11.5
Conservation Science: Balancing the Needs of People and Nature	320	11	11.6							1					1				1
Conservation Science: Balancing the Needs of People and Nature	321	11			11.1														1
Conservation Science: Balancing the Needs of People and Nature	321	11	11.7																1						Marshland
Conservation Science: Balancing the Needs of People and Nature	324	11			11.2		1									1			1
Conservation Science: Balancing the Needs of People and Nature	325	11	11.8				1									1			1
Conservation Science: Balancing the Needs of People and Nature	327	11	11.9							1					1
Conservation Science: Balancing the Needs of People and Nature	327	11	11. 10			1										1			1
Conservation Science: Balancing the Needs of People and Nature	329	11	11.11			1										1
Conservation Science: Balancing the Needs of People and Nature	331	11	11.12								1					1
Conservation Science: Balancing the Needs of People and Nature	333	11	11.13								1					1			1
Conservation Science: Balancing the Needs of People and Nature	335	11	11.14																1
Conservation Science: Balancing the Needs of People and Nature	338	12				1										1			1	1
Conservation Science: Balancing the Needs of People and Nature	341	12	12.1
Conservation Science: Balancing the Needs of People and Nature	342	12	12.2									1			1
Conservation Science: Balancing the Needs of People and Nature	343	12	12.3			1						1			1	1
Conservation Science: Balancing the Needs of People and Nature	344	12	12.4																1
Conservation Science: Balancing the Needs of People and Nature	345	12	12.5			1				1					1	1			1
Conservation Science: Balancing the Needs of People and Nature	348	12	12.6				1								1
Conservation Science: Balancing the Needs of People and Nature	350	12			12.1
Conservation Science: Balancing the Needs of People and Nature	351	12	12.7			1										1			1
Conservation Science: Balancing the Needs of People and Nature	353	12		12.1
Conservation Science: Balancing the Needs of People and Nature	354	12	12.8
Conservation Science: Balancing the Needs of People and Nature	358	12		12.2
Conservation Science: Balancing the Needs of People and Nature	359	12	12.9				1									1			1
Conservation Science: Balancing the Needs of People and Nature	360	12	12. 10				1									1
Conservation Science: Balancing the Needs of People and Nature	362	13															1
Conservation Science: Balancing the Needs of People and Nature	364	13			13.1
Conservation Science: Balancing the Needs of People and Nature	364	13	13.1																						Tropical rainforest
Conservation Science: Balancing the Needs of People and Nature	365	13	13.2
Conservation Science: Balancing the Needs of People and Nature	367	13	13.3																	1
Conservation Science: Balancing the Needs of People and Nature	369	13	13.4																	1					Forest
Conservation Science: Balancing the Needs of People and Nature	370	13			13.2															1
Conservation Science: Balancing the Needs of People and Nature	371	13	13.5																	1
Conservation Science: Balancing the Needs of People and Nature	373	13	13.6
Conservation Science: Balancing the Needs of People and Nature	374	13	13.7														1
Conservation Science: Balancing the Needs of People and Nature	375	13	13.8
Conservation Science: Balancing the Needs of People and Nature	378	13	13.9
Conservation Science: Balancing the Needs of People and Nature	382	13	13. 10														1								Tropical forest
Conservation Science: Balancing the Needs of People and Nature	383	13	13.11																						Tropical forest
Conservation Science: Balancing the Needs of People and Nature	386	14											1			1
Conservation Science: Balancing the Needs of People and Nature	388	14	14.1														1
Conservation Science: Balancing the Needs of People and Nature	390	14	14.2																1
Conservation Science: Balancing the Needs of People and Nature	391	14	14.3
Conservation Science: Balancing the Needs of People and Nature	392	14			14.1				1							1
Conservation Science: Balancing the Needs of People and Nature	393	14	14.5						1							1									Pond
Conservation Science: Balancing the Needs of People and Nature	394	14	14.6
Conservation Science: Balancing the Needs of People and Nature	395	14	14.7																1
Conservation Science: Balancing the Needs of People and Nature	397	14	14.8
Conservation Science: Balancing the Needs of People and Nature	402	14	14.9
Conservation Science: Balancing the Needs of People and Nature	404	14	14. 10																			1
Conservation Science: Balancing the Needs of People and Nature	406	14	14.11
Conservation Science: Balancing the Needs of People and Nature	407	14	14.12
Conservation Science: Balancing the Needs of People and Nature	409	14	14.13
Conservation Science: Balancing the Needs of People and Nature	412	14			14.2
Conservation Science: Balancing the Needs of People and Nature	412	14	14.14
Conservation Science: Balancing the Needs of People and Nature	415	14	14.15
Conservation Science: Balancing the Needs of People and Nature	419	15																					1
Conservation Science: Balancing the Needs of People and Nature	421	15	15.1
Conservation Science: Balancing the Needs of People and Nature	422	15			15.1																				Marine
Conservation Science: Balancing the Needs of People and Nature	424	15	15.2
Conservation Science: Balancing the Needs of People and Nature	425	15	15.3
Conservation Science: Balancing the Needs of People and Nature	426	15	15.4				1								1
Conservation Science: Balancing the Needs of People and Nature	428	15	15.5							1					1
Conservation Science: Balancing the Needs of People and Nature	430	15	15.6
Conservation Science: Balancing the Needs of People and Nature	431	15	15.7
Conservation Science: Balancing the Needs of People and Nature	433	15	15.8
Conservation Science: Balancing the Needs of People and Nature	434	15	15.9
Conservation Science: Balancing the Needs of People and Nature	440	15			15.2														1
Conservation Science: Balancing the Needs of People and Nature	444	15			15.3
Conservation Science: Balancing the Needs of People and Nature	445	15	15.11																			1
Conservation Science: Balancing the Needs of People and Nature	448	16					1								1		1
Conservation Science: Balancing the Needs of People and Nature	451	16	16.1						1							1				1
Conservation Science: Balancing the Needs of People and Nature	452	16	16.2
Conservation Science: Balancing the Needs of People and Nature	453	16	16.3																1
Conservation Science: Balancing the Needs of People and Nature	454	16			16.1
Conservation Science: Balancing the Needs of People and Nature	455	16	16.4
Conservation Science: Balancing the Needs of People and Nature	458	16			16.2
Conservation Science: Balancing the Needs of People and Nature	459	16	16.5														1
Conservation Science: Balancing the Needs of People and Nature	460	16			16.3
Conservation Science: Balancing the Needs of People and Nature	461	16	16.6																			1
Conservation Science: Balancing the Needs of People and Nature	463	16	16.7																1
Conservation Science: Balancing the Needs of People and Nature	467	16	16.8																						Floodplain
Conservation Science: Balancing the Needs of People and Nature	472	16	16.9
Conservation Science: Balancing the Needs of People and Nature	475	17						1								1			1
Conservation Science: Balancing the Needs of People and Nature	477	17	17.1
Conservation Science: Balancing the Needs of People and Nature	479	17	17.2						1							1					1
Conservation Science: Balancing the Needs of People and Nature	480	17	17.3
Conservation Science: Balancing the Needs of People and Nature	483	17	17.4
Conservation Science: Balancing the Needs of People and Nature	487	17	17.5								1					1
Conservation Science: Balancing the Needs of People and Nature	489	17	17.6
Conservation Science: Balancing the Needs of People and Nature	490	17			17.1						1					1
Conservation Science: Balancing the Needs of People and Nature	490	17	17.7								1					1
Conservation Science: Balancing the Needs of People and Nature	491	17	17.8
Conservation Science: Balancing the Needs of People and Nature	494	17		17.1
Conservation Science: Balancing the Needs of People and Nature	498	17		17.2						1					1
Conservation Science: Balancing the Needs of People and Nature	499	17	17.9							1					1				1
Conservation Science: Balancing the Needs of People and Nature	501	17	17. 10									1				1
Conservation Science: Balancing the Needs of People and Nature	506	18																					1
Conservation Science: Balancing the Needs of People and Nature	509	18	18.1
Conservation Science: Balancing the Needs of People and Nature	511	18	18.2
Conservation Science: Balancing the Needs of People and Nature	512	18	18.3
Conservation Science: Balancing the Needs of People and Nature	513	18	18.4
Conservation Science: Balancing the Needs of People and Nature	515	18		18.1
Conservation Science: Balancing the Needs of People and Nature	515	18		18.2
Conservation Science: Balancing the Needs of People and Nature	516	18			18.1
Conservation Science: Balancing the Needs of People and Nature	517	18	18.5
Conservation Science: Balancing the Needs of People and Nature	518	18		18.3
Conservation Science: Balancing the Needs of People and Nature	519	18	18.6
Conservation Science: Balancing the Needs of People and Nature	520	18	18.7						1							1
Conservation Science: Balancing the Needs of People and Nature	522	18	18.8																		1
Conservation Science: Balancing the Needs of People and Nature	525	18	18.9																1
Conservation Science: Balancing the Needs of People and Nature	527	18	18. 10																		1
Conservation Science: Balancing the Needs of People and Nature	531	18		18.4
Conservation Science: Balancing the Needs of People and Nature	532	18			18.2
Conservation Science: Balancing the Needs of People and Nature	536	18	18.12																1	1
Conservation Science: Balancing the Needs of People and Nature	538	18	18.13
Conservation Science: Balancing the Needs of People and Nature	541	19
Conservation Science: Balancing the Needs of People and Nature	546	19	19.1				1									1		1
Conservation Science: Balancing the Needs of People and Nature	549	19		19.1
Conservation Science: Balancing the Needs of People and Nature	550	19		19.2
Conservation Science: Balancing the Needs of People and Nature	553	19	19.2																1
Conservation Science: Balancing the Needs of People and Nature	555	19	19.3
Conservation Science: Balancing the Needs of People and Nature	556	19			19.1
Conservation Science: Balancing the Needs of People and Nature	557	19	19.4
Conservation Science: Balancing the Needs of People and Nature	560	19	19.5														1								Coral reef
Conservation Science: Balancing the Needs of People and Nature	562	19			19.2		1									1
Conservation Science: Balancing the Needs of People and Nature	563	19	19.6
Conservation Science: Balancing the Needs of People and Nature	566	19		19.3
Conservation Biology for All	19	1	1		1.2												1
Conservation Biology for All	27	2		2.1
Conservation Biology for All	30	2		2.2
Conservation Biology for All	32	2	2.1
Conservation Biology for All	35	2	2.2									1			1
Conservation Biology for All	36	2	2.3			1										1
Conservation Biology for All	37	2	2.4			1	1		1						1	1
Conservation Biology for All	38	2		2.3		1	1	1	1						1	1									Afrotropic, Indo-Malaya, Nearctic, Neotropic
Conservation Biology for All	40	2			2.1												1
Conservation Biology for All	40	2	1		2.1	1										1	1
Conservation Biology for All	46	3		3.1
Conservation Biology for All	48	3	3.1
Conservation Biology for All	52	3			3.1												1	1
Conservation Biology for All	52	3	1		3.1		1							1		1
Conservation Biology for All	52	3	2		3.1											1		1
Conservation Biology for All	54	3			3.2														1
Conservation Biology for All	54	3	1		3.2		1									1			1
Conservation Biology for All	55	3			3.3
Conservation Biology for All	56	3	1		3.3
Conservation Biology for All	58	3			3.4
Conservation Biology for All	60	3			3.5														1			1
Conservation Biology for All	74		1		4.1															1
Conservation Biology for All	75	4			4.1															1
Conservation Biology for All	74	4	4.2																	1
Conservation Biology for All	77	4	4.3				1									1									Tropical
Conservation Biology for All	77	4	4.4																						All terrestrial biomes
Conservation Biology for All	78	4	4.5														1								Tropical rainforest
Conservation Biology for All	79	4	4.6				1									1		1							African Savanna
Conservation Biology for All	80	4			4.2														1						Boreal forest
Conservation Biology for All	80	4	1		4.2														1
Conservation Biology for All	82	4	4.7																		1				Boreal
Conservation Biology for All	83	4			4.3																				Marine
Conservation Biology for All	83	4	1		4.3
Conservation Biology for All	84	4	2		4.3
Conservation Biology for All	85	4		1	4.3
Conservation Biology for All	90	5	5.1
Conservation Biology for All	91	5	5.2																		1
Conservation Biology for All	92	5			5.1		1									1					1
Conservation Biology for All	92	5	1		5.1		1									1					1
Conservation Biology for All	93	5	5.3
Conservation Biology for All	93	5	5.4				1									1						1
Conservation Biology for All	96	5	5.5
Conservation Biology for All	97	5	5.6			1										1					1
Conservation Biology for All	98	5		5.1
Conservation Biology for All	102	5			5.3		1									1			1
Conservation Biology for All	101	5			5.2																1
Conservation Biology for All	101	5	1		5.2																1
Conservation Biology for All	108	6	6.1			1	1		1						1	1									Tropical forest
Conservation Biology for All	112	6	6.2			1	1	1								1									Neotropical forest
Conservation Biology for All	114	6	6.3							1					1										Marine
Conservation Biology for All	118	6			6.1					1					1										Marine
Conservation Biology for All	119	6	1		6.1					1					1
Conservation Biology for All	121	6			6.2											1				1					Tropical forest
Conservation Biology for All	124	6		6.1		1	1	1		1	1				1	1
Conservation Biology for All	131	7			7.1						1					1			1
Conservation Biology for All	132	7			7.2											1					1
Conservation Biology for All	132	7	1		7.2		1									1					1
Conservation Biology for All	134	7	7.1								1				1
Conservation Biology for All	135	7	7.2									1			1
Conservation Biology for All	136	7	7.3			1		1								1
Conservation Biology for All	138	7	7.4									1			1
Conservation Biology for All	141	7	7.5			1	1								1	1
Conservation Biology for All	146	7	7.6							1		1			1				1
Conservation Biology for All	154	8	8.1
Conservation Biology for All	156	8			8.1															1
Conservation Biology for All	156	8	1		8.1						1		1			1				1
Conservation Biology for All	157	8	8.2						1							1
Conservation Biology for All	160	8			8.2											1			1
Conservation Biology for All	163	9	9.1								1					1					1				Eucalypt savanna, Australia
Conservation Biology for All	165	9	9.2								1					1					1				Eucalypt forest, tasmania
Conservation Biology for All	166	9	9.3																		1
Conservation Biology for All	167	9			9.1											1	1
Conservation Biology for All	167	9	1		9.1																				Tropical forest
Conservation Biology for All	169	9	9.4				1									1		1							Humid savanna
Conservation Biology for All	171	9			9.2						1					1			1
Conservation Biology for All	172	9	1		9.2						1					1					1				Northern Australian Savanna
Conservation Biology for All	172	9	9.5																		1
Conservation Biology for All	173	9			9.3						1					1					1
Conservation Biology for All	174	9	1		9.3						1					1					1
Conservation Biology for All	175	9	9.6								1					1					1
Conservation Biology for All	182	10			10.1
Conservation Biology for All	186	10	10.1			1										1
Conservation Biology for All	187	10	10.2			1										1			1	1
Conservation Biology for All	187	10	10.3			1	1		1						1	1			1	1
Conservation Biology for All	188	10	10.4			1													1	1
Conservation Biology for All	190	10	10.5			1													1	1
Conservation Biology for All	191	10	10.6			1
Conservation Biology for All	192	10	10.7			1				1		1			1	1
Conservation Biology for All	193	10	10.8											1	1
Conservation Biology for All	200	11	11.1
Conservation Biology for All	201	11	11.2
Conservation Biology for All	202	11	11.3			1	1	1			1				1	1
Conservation Biology for All	203	11	11.4
Conservation Biology for All	205	11	11.5
Conservation Biology for All	207	11	11.6															1
Conservation Biology for All	209	11			11.1												1
Conservation Biology for All	209	11	1		11.1												1
Conservation Biology for All	211	11	11.7
Conservation Biology for All	212	11	11.8			1	1	1	1						1	1
Conservation Biology for All	213	11	11.9			1	1	1	1						1	1
Conservation Biology for All	221	12			12.1											1		1
Conservation Biology for All	221	12	1		12.1				1						1	1		1
Conservation Biology for All	222	12	2		12.1													1
Conservation Biology for All	223	12			12.2
Conservation Biology for All	224	12	1		12.2	1										1	1
Conservation Biology for All	227	12	12.1			1			1						1	1
Conservation Biology for All	228	12	12.2				1								1	1
Conservation Biology for All	228	12	12.3			1	1	1	1	1					1	1	1		1
Conservation Biology for All	229	12	12.4			1										1			1
Conservation Biology for All	237	13			13.1		1		1	1					1	1			1	1
Conservation Biology for All	239	13	13.1																						Anthropoegenic biomes
Conservation Biology for All	240	13	13.2
Conservation Biology for All	241	13	13.3																						Oceania, Nearctic, Neotropic, Afrotropic, Antarctic, Palearctic, Indo-Malay, Australasia
Conservation Biology for All	244	13	13.4														1
Conservation Biology for All	245	13	13.5			1							1			1
Conservation Biology for All	247	13			13.2															1
Conservation Biology for All	247	13	1		13.2	1	1	1	1		1	1	1		1	1				1
Conservation Biology for All	249	13			13.3												1	1		1
Conservation Biology for All	249	13	1		13.3	1	1	1				1	1			1
Conservation Biology for All	251	13			13.4												1	1		1
Conservation Biology for All	251	13	1		13.4	1										1	1
Conservation Biology for All	253	13	2		13.4	1										1	1
Conservation Biology for All	254	13	13.6														1
Conservation Biology for All	256	13	13.7
Conservation Biology for All	264	14			14.1																				Marine
Conservation Biology for All	265	14			14.2													1
Conservation Biology for All	267	14			14.3		1									1		1
Conservation Biology for All	270	14			14.4
Conservation Biology for All	271	14	1		14.4											1
Conservation Biology for All	274	14	14.2
Conservation Biology for All	275	14		14.1
Conservation Biology for All	275	14		14.2													1			1	1
Conservation Biology for All	276	14			14.5												1
Conservation Biology for All	277	14	1		14.5												1
Conservation Biology for All	279	14	14.3
Conservation Biology for All	280	14		14.3
Conservation Biology for All	285	15			15.1												1
Conservation Biology for All	286	15			15.2
Conservation Biology for All	286	15	1		15.2												1
Conservation Biology for All	288	15			15.3
Conservation Biology for All	289	15	1		15.3														1
Conservation Biology for All	291	15			15.4												1
Conservation Biology for All	291	15	1		15.4												1
Conservation Biology for All	293	15			15.5		1									1		1							Savanna
Conservation Biology for All	294	15	1		15.5													1
Conservation Biology for All	297	15			15.6	1										1	1								Northern plains, Cambodia
Conservation Biology for All	299	15		1	15.6	1										1	1
Conservation Biology for All	300	15		2	15.6												1
Conservation Biology for All	301	15			15.7														1
Conservation Biology for All	307	15			15.8															1
Conservation Biology for All	314	16			16.1															1
Conservation Biology for All	315	16	1		16.1	1	1						1			1				1
Conservation Biology for All	316	16			16.2
Conservation Biology for All	318	16	16.1
Conservation Biology for All	321	16			16.3
Conservation Biology for All	324	16			16.4
Conservation Biology for All	331	16			16.5																					1
Conservation Biology for All	2	Intro			1		1									1
Conservation Biology for All	3	Intro			2
Conservation Biology for All	8	1			1.1
An Introduction to Conservation Biology	2	1						1							1				1
An Introduction to Conservation Biology	4	1	1.1				1									1
An Introduction to Conservation Biology	7	1	1.2
An Introduction to Conservation Biology	8	1	1.3															1
An Introduction to Conservation Biology	9	1	1.4
An Introduction to Conservation Biology	10	1	1.5																1
An Introduction to Conservation Biology	11	1		1.1
An Introduction to Conservation Biology	13	1	1.6																			1
An Introduction to Conservation Biology	14	1	1.7					1							1
An Introduction to Conservation Biology	16	1	1.8																1
An Introduction to Conservation Biology	22	2								1		1			1
An Introduction to Conservation Biology	24	2	2.1
An Introduction to Conservation Biology	26	2	2.2			1										1			1
An Introduction to Conservation Biology	27	2	2.3						1							1
An Introduction to Conservation Biology	28	2	2.4						1							1
An Introduction to Conservation Biology	29	2	2.5
An Introduction to Conservation Biology	31	2	2.6
An Introduction to Conservation Biology	32	2	2.7
An Introduction to Conservation Biology	34	2	2.8
An Introduction to Conservation Biology	36	2	2.9			1										1
An Introduction to Conservation Biology	38	2	2. 10
An Introduction to Conservation Biology	39	2	2.11				1				1	1	1			1
An Introduction to Conservation Biology	40	2	2.12				1									1			1						Wetland
An Introduction to Conservation Biology	42	2	2.13			1	1	1	1	1	1	1	1	1
An Introduction to Conservation Biology	43	2	2.14										1			1			1
An Introduction to Conservation Biology	45	2	2.15									1			1
An Introduction to Conservation Biology	46	2	2.16								1					1		1							Fynbos (fine-leaved plants) of Cape region, South Africa
An Introduction to Conservation Biology	48	2		2.1			1									1	1	1	1	1					Tropical, temperate (country level)
An Introduction to Conservation Biology	52	3					1									1		1
An Introduction to Conservation Biology	55	3	3.1																	1
An Introduction to Conservation Biology	56	3	3.2
An Introduction to Conservation Biology	59	3	3.3
An Introduction to Conservation Biology	62	3	3.4							1					1		1
An Introduction to Conservation Biology	64	3	3.5								1	1			1	1	1
An Introduction to Conservation Biology	66	3		3.1							1					1
An Introduction to Conservation Biology	67	3	3.6											1					1
An Introduction to Conservation Biology	69	3	3.7				1									1									Grassland
An Introduction to Conservation Biology	70	3	3.8								1					1									Prairie
An Introduction to Conservation Biology	71	3	3.9																						Wetland
An Introduction to Conservation Biology	73	3	3. 10										1			1
An Introduction to Conservation Biology	74	3	3.11																			1
An Introduction to Conservation Biology	76	3	3.12				1									1
An Introduction to Conservation Biology	78	3	3.13									1			1
An Introduction to Conservation Biology	81	3	3.14				1								1				1
An Introduction to Conservation Biology	82	3	3.15																						Tropical wetland
An Introduction to Conservation Biology	84	3	3.16
An Introduction to Conservation Biology	90	4
An Introduction to Conservation Biology	92	4	4.1
An Introduction to Conservation Biology	93	4		4.1
An Introduction to Conservation Biology	95	4	4.2														1	1	1	1	1	1
An Introduction to Conservation Biology	96	4	4.3			1	1		1		1					1
An Introduction to Conservation Biology	98	4	4.4
An Introduction to Conservation Biology	99	4	4.5																						Tropical forest
An Introduction to Conservation Biology	101	4	4.6															1							Tropical forest
An Introduction to Conservation Biology	104	4	4.7																						Coral communities
An Introduction to Conservation Biology	107	4	4.8																	1					Tropical forest
An Introduction to Conservation Biology	110	4	4.9
An Introduction to Conservation Biology	111	4	4. 10																	1					Amazon rainforest
An Introduction to Conservation Biology	113	4	4.11																1
An Introduction to Conservation Biology	114	4	4.12			1	1								1	1
An Introduction to Conservation Biology	115	4	4.13			1										1			1
An Introduction to Conservation Biology	116	4	4.14											1								1
An Introduction to Conservation Biology	120	4	4.15
An Introduction to Conservation Biology	121	4	4.16				1								1				1
An Introduction to Conservation Biology	123	4	4.17																				1		Coral reef
An Introduction to Conservation Biology	124	4		4.2
An Introduction to Conservation Biology	126	4	4.18							1					1
An Introduction to Conservation Biology	129	4		4.3		1	1	1		1	1	1			1	1
An Introduction to Conservation Biology	129	4	4.19						1											1
An Introduction to Conservation Biology	131	4		4.4			1								1
An Introduction to Conservation Biology	135	4	4. 20			1							1			1			1
An Introduction to Conservation Biology	137	4	4.21									1			1				1
An Introduction to Conservation Biology	138	4	4.22									1			1							1
An Introduction to Conservation Biology	139	4	4.23								1				1		1	1	1	1
An Introduction to Conservation Biology	143	4	4.24			1	1							1		1
An Introduction to Conservation Biology	144	4	4.25				1							1		1			1
An Introduction to Conservation Biology	145	4	4.26				1					1		1		1
An Introduction to Conservation Biology	150	5					1									1					1
An Introduction to Conservation Biology	152	5	5.1
An Introduction to Conservation Biology	153	5		5.1		1	1	1	1	1	1			1		1
An Introduction to Conservation Biology	154	5	5.2								1					1		1
An Introduction to Conservation Biology	157	5	5.3			1										1
An Introduction to Conservation Biology	158	5	5.4										1			1				1
An Introduction to Conservation Biology	160	5	5.5									1			1				1
An Introduction to Conservation Biology	162	5	5.6
An Introduction to Conservation Biology	163	5	5.7
An Introduction to Conservation Biology	164	5	5.8
An Introduction to Conservation Biology	165	5	5.9			1										1	1
An Introduction to Conservation Biology	168	5	5. 10										1			1			1
An Introduction to Conservation Biology	169	5	5.11				1									1		1
An Introduction to Conservation Biology	170	5	5.12												1
An Introduction to Conservation Biology	173	5	5.13																							1
An Introduction to Conservation Biology	175	5	5.14										1			1										1
An Introduction to Conservation Biology	177	5	5.15													1										1
An Introduction to Conservation Biology	180	5	5.16				1									1										1
An Introduction to Conservation Biology	183	5	5.17				1									1		1								1
An Introduction to Conservation Biology	187	5	5.18				1									1	1
An Introduction to Conservation Biology	189	5	5.19
An Introduction to Conservation Biology	192	6									1					1			1
An Introduction to Conservation Biology	196	6	6.1			1					1					1
An Introduction to Conservation Biology	197	6	6.2				1									1	1
An Introduction to Conservation Biology	198	6	6.3			1										1				1
An Introduction to Conservation Biology	199	6	6.4			1										1			1
An Introduction to Conservation Biology	200	6	6.5				1								1				1
An Introduction to Conservation Biology	202	6	6.6			1										1			1
An Introduction to Conservation Biology	204	6	6.7										1			1
An Introduction to Conservation Biology	205	6	6.8				1									1
An Introduction to Conservation Biology	207	6	6.9
An Introduction to Conservation Biology	208	6	6. 10			1										1			1
An Introduction to Conservation Biology	209	6	6.11				1									1		1
An Introduction to Conservation Biology	210	6	6.12
An Introduction to Conservation Biology	211	6	6.13
An Introduction to Conservation Biology	212	6	6.14			1										1		1
An Introduction to Conservation Biology	213	6	6.15
An Introduction to Conservation Biology	214	6		6.1
An Introduction to Conservation Biology	216	6	6.16						1	1	1	1	1		1	1
An Introduction to Conservation Biology	217	6	6.17					1								1	1
An Introduction to Conservation Biology	219	6	6.18									1			1				1						Marine coastal
An Introduction to Conservation Biology	220	6	6.19								1					1			1
An Introduction to Conservation Biology	221	6	6. 20																						Tropical rainforest
An Introduction to Conservation Biology	224	6	6.21			1	1	1		1	1				1	1
An Introduction to Conservation Biology	225	6	6.22			1	1									1
An Introduction to Conservation Biology	229	6	6.23														1
An Introduction to Conservation Biology	230	6	6.24															1
An Introduction to Conservation Biology	234	7					1									1						1
An Introduction to Conservation Biology	237	7	7.1				1									1			1
An Introduction to Conservation Biology	240	7	7.2				1									1			1
An Introduction to Conservation Biology	242	7	7.3				1									1	1
An Introduction to Conservation Biology	243	7	7.4			1										1			1
An Introduction to Conservation Biology	245	7	7.5								1					1			1
An Introduction to Conservation Biology	246	7	7.6				1									1	1
An Introduction to Conservation Biology	247	7	7.7
An Introduction to Conservation Biology	248	7	7.8				1									1	1			1
An Introduction to Conservation Biology	250	7		7.1		1	1	1	1							1
An Introduction to Conservation Biology	251	7	7.9						1						1
An Introduction to Conservation Biology	252	7	7. 10			1	1									1	1
An Introduction to Conservation Biology	253	7	7.11				1									1	1
An Introduction to Conservation Biology	254	7	7.12				1									1			1
An Introduction to Conservation Biology	255	7	7.13
An Introduction to Conservation Biology	257	7	7.14								1					1		1	1			1
An Introduction to Conservation Biology	259	7	7.15								1					1
An Introduction to Conservation Biology	260	7	7.16
An Introduction to Conservation Biology	264	8																	1
An Introduction to Conservation Biology	266	8	8.1				1									1			1
An Introduction to Conservation Biology	268			8.1
An Introduction to Conservation Biology	269	8	8.2
An Introduction to Conservation Biology	270	8	8.3
An Introduction to Conservation Biology	271	8	8.4
An Introduction to Conservation Biology	273	8	8.5															1		1
An Introduction to Conservation Biology	275	8	8.6			1	1		1	1		1			1	1
An Introduction to Conservation Biology	276	8	8.7
An Introduction to Conservation Biology	279	8	8.8
An Introduction to Conservation Biology	280	8	8.9				1									1			1
An Introduction to Conservation Biology	282	8	8. 10																			1
An Introduction to Conservation Biology	284	8	8.11																	1					Temperate rainforest
An Introduction to Conservation Biology	285	8	8.12
An Introduction to Conservation Biology	287	8		8.2
An Introduction to Conservation Biology	287	8	8.13														1
An Introduction to Conservation Biology	289	8	8.14			1										1		1
An Introduction to Conservation Biology	290	8	8.15				1									1			1
An Introduction to Conservation Biology	291	8	8.16								1					1			1
An Introduction to Conservation Biology	293	8	8.17
An Introduction to Conservation Biology	295	8	8.18							1					1		1
An Introduction to Conservation Biology	297	8	8.19							1					1					1
An Introduction to Conservation Biology	299	8	8. 20				1									1
An Introduction to Conservation Biology	304	9					1									1		1
An Introduction to Conservation Biology	306	9	9.1										1			1
An Introduction to Conservation Biology	307	9	9.2
An Introduction to Conservation Biology	309	9	9.3				1									1			1
An Introduction to Conservation Biology	311	9	9.4															1
An Introduction to Conservation Biology	313	9	9.5			1										1			1						Wetland
An Introduction to Conservation Biology	314	9	9.6			1										1			1
An Introduction to Conservation Biology	316	9	9.7								1					1
An Introduction to Conservation Biology	319	9	9.8
An Introduction to Conservation Biology	320	9	9.9
An Introduction to Conservation Biology	323	9	9. 10																	1
An Introduction to Conservation Biology	324	9	9.11
An Introduction to Conservation Biology	326	9	9.12								1					1				1
An Introduction to Conservation Biology	328	9	9.13
An Introduction to Conservation Biology	329	9	9.14				1									1		1
An Introduction to Conservation Biology	331	9	9.15															1							Desert, semi-desert, lakes and salt pans, tree and shrub savanna
An Introduction to Conservation Biology	336	10									1					1	1
An Introduction to Conservation Biology	338	10	10.1
An Introduction to Conservation Biology	340	10	10.2
An Introduction to Conservation Biology	341	10	10.3
An Introduction to Conservation Biology	343	10	10.4
An Introduction to Conservation Biology	345	10	10.5														1
An Introduction to Conservation Biology	347	10	10.6				1									1						1
An Introduction to Conservation Biology	349	10	10.7								1		1			1			1
An Introduction to Conservation Biology	352	10	10.8														1
An Introduction to Conservation Biology	354	10	10.9																1
An Introduction to Conservation Biology	356	10	10. 10								1					1			1
An Introduction to Conservation Biology	358	10	10.11								1					1				1					Tropical dry forest
An Introduction to Conservation Biology	362	11									1					1	1
An Introduction to Conservation Biology	364	11	11.1
An Introduction to Conservation Biology	368	11	11.2																1
An Introduction to Conservation Biology	369	11	11.3																1
An Introduction to Conservation Biology	370	11	11.4			1										1	1
An Introduction to Conservation Biology	372	11	11.5				1							1		1			1
An Introduction to Conservation Biology	375	11	11.6
An Introduction to Conservation Biology	377	11	11.7
An Introduction to Conservation Biology	378	11	11.8
An Introduction to Conservation Biology	379	11		11.1
An Introduction to Conservation Biology	380	11	11.9			1										1		1
An Introduction to Conservation Biology	381	11	11. 10
An Introduction to Conservation Biology	382	11	11.11															1
An Introduction to Conservation Biology	384	11	11.12
An Introduction to Conservation Biology	386	11	11.13
An Introduction to Conservation Biology	392	12									1					1
An Introduction to Conservation Biology	395	12	12.1										1			1			1
An Introduction to Conservation Biology	397	12	12.2								1					1				1
An Introduction to Conservation Biology	400	12	12.3																	1
An Introduction to Conservation Biology	403	12	12.4
An Introduction to Conservation Biology	405	12	12.5
An Introduction to Conservation Biology	406	12	12.6				1									1			1
																										36
